# Supplementary material for: Long-term prednisone treatment causes fungal microbiota dysbiosis and alters the ecological interaction between gut mycobiome and bacteriome in rats
Source: Front Microbiol. 2023 Jun 5;14:1112767. doi: 10.3389/fmicb.2023.1112767 (PMC10277626; doi:10.3389/fmicb.2023.1112767)
Supplement: Supplementary file 1 [file Table_1.XLSX]

## Sheet: Sheet1
.ID	CON1	CON2	CON3	CON4	CON5	CON6	PRED1	PRED2	PRED3	PRED4	PRED5	PRED6	OTUsize	Taxonomy	kingdom	phylum	class	order	family	genus	species	norank
OTU1	17713	3134	27075	34486	41734	34482	20336	23409	22617	4549	21152	15372	266059	k__Fungi(100);p__Ascomycota(96);c__Leotiomycetes(95);o__Erysiphales(95);f__Erysiphaceae(95);g__Blumeria(95);s__Blumeria_sp(95);	Fungi	Ascomycota	Leotiomycetes	Erysiphales	Erysiphaceae	Blumeria	Blumeria_sp
OTU2	19123	28894	19818	18433	10115	8034	22057	8987	17693	16570	9873	14119	193716	k__Fungi(100);p__unclassified_Fungi(75);c__unclassified_Fungi(75);o__unclassified_Fungi(75);f__unclassified_Fungi(75);g__unclassified_Fungi(75);s__Fungi_sp(75);	Fungi	unclassified_Fungi	unclassified_Fungi	unclassified_Fungi	unclassified_Fungi	unclassified_Fungi	Fungi_sp
OTU3	8856	383	639	251	712	5	2785	15062	1396	3024	4338	2603	40054	k__Fungi(100);unclassified;unclassified;unclassified;	Fungi
OTU4	1721	6277	5794	4577	1052	8594	2309	3099	4640	1581	11016	16157	66817	k__Fungi(100);p__Ascomycota(100);c__Leotiomycetes(100);o__Erysiphales(100);f__Erysiphaceae(100);g__Blumeria(100);s__Blumeria_sp(100);	Fungi	Ascomycota	Leotiomycetes	Erysiphales	Erysiphaceae	Blumeria	Blumeria_sp
OTU5	856	4926	1057	1423	1397	1204	2846	552	1352	2503	960	662	19738	k__Fungi(100);p__Ascomycota(100);c__Dothideomycetes(100);o__Pleosporales(100);f__Pleosporaceae(100);g__Alternaria(100);s__Alternaria_alternata(64);	Fungi	Ascomycota	Dothideomycetes	Pleosporales	Pleosporaceae	Alternaria	Alternaria_alternata
OTU7	235	541	322	1998	151	1362	211	998	1027	185	2522	660	10212	k__Fungi(100);p__Ascomycota(90);c__Leotiomycetes(88);o__Erysiphales(88);f__Erysiphaceae(88);g__Blumeria(88);s__Blumeria_sp(88);	Fungi	Ascomycota	Leotiomycetes	Erysiphales	Erysiphaceae	Blumeria	Blumeria_sp
OTU8	0	918	5	71	1637	33	1	0	714	3720	3	84	7186	k__Fungi(100);unclassified;unclassified;unclassified;	Fungi
OTU9	0	0	0	0	0	0	2	33	1	3353	305	0	3694	k__Fungi(100);unclassified;unclassified;unclassified;	Fungi
OTU10	168	1395	329	370	337	210	353	170	248	1311	240	254	5385	k__Fungi(100);p__Ascomycota(100);c__Dothideomycetes(100);o__Pleosporales(100);f__Didymellaceae(99);unclassified;	Fungi	Ascomycota	Dothideomycetes	Pleosporales	Didymellaceae
OTU11	1929	2	0	441	5	0	0	1	857	23	1	1	3260	k__Fungi(100);unclassified;unclassified;unclassified;	Fungi
OTU12	19	197	38	25	21	26	1840	36	443	113	200	650	3608	k__Fungi(100);p__Ascomycota(100);c__Eurotiomycetes(100);o__Eurotiales(100);f__Aspergillaceae(100);g__Aspergillus(100);s__Aspergillus_glabripes(73);	Fungi	Ascomycota	Eurotiomycetes	Eurotiales	Aspergillaceae	Aspergillus	Aspergillus_glabripes
OTU13	240	856	226	143	191	190	293	83	187	295	214	168	3086	k__Fungi(100);p__Ascomycota(100);c__Sordariomycetes(100);o__Hypocreales(100);f__Nectriaceae(100);g__Gibberella(76);	Fungi	Ascomycota	Sordariomycetes	Hypocreales	Nectriaceae	Gibberella
OTU14	572	0	1	5	33	0	6	118	36	798	25	17	1611	k__Fungi(100);unclassified;unclassified;unclassified;	Fungi
OTU15	0	0	2	0	0	0	34	0	181	667	570	1	1455	k__Fungi(100);unclassified;unclassified;unclassified;	Fungi
OTU16	5	2	3	0	0	1605	6	5	0	4	6	238	1874	k__Fungi(100);unclassified;unclassified;unclassified;	Fungi
OTU17	20	155	68	21	9	0	21	398	328	139	20	1	1180	k__Fungi(100);unclassified;unclassified;unclassified;	Fungi
OTU18	127	770	273	109	239	153	228	75	122	444	47	55	2642	k__Fungi(100);p__Mucoromycota(100);c__Mucoromycetes(100);o__Mucorales(100);f__Mucoraceae(100);g__Mucor(100);s__Mucor_racemosus(100);	Fungi	Mucoromycota	Mucoromycetes	Mucorales	Mucoraceae	Mucor	Mucor_racemosus
OTU19	135	746	343	302	168	201	620	50	357	533	85	95	3635	k__Fungi(100);p__Ascomycota(100);c__Dothideomycetes(100);o__Pleosporales(100);f__Pleosporaceae(99);g__Alternaria(99);s__Alternaria_metachromatica(93);	Fungi	Ascomycota	Dothideomycetes	Pleosporales	Pleosporaceae	Alternaria	Alternaria_metachromatica
OTU20	117	877	222	287	365	447	584	105	102	1411	61	89	4667	k__Fungi(100);p__Basidiomycota(100);c__Exobasidiomycetes(100);o__Tilletiales(100);f__Tilletiaceae(100);g__Tilletia(100);s__Tilletia_puccinelliae(100);	Fungi	Basidiomycota	Exobasidiomycetes	Tilletiales	Tilletiaceae	Tilletia	Tilletia_puccinelliae
OTU21	2	47	444	8	1631	2	1	0	0	0	0	0	2135	k__Fungi(100);p__unclassified_Fungi(66);c__unclassified_Fungi(66);o__unclassified_Fungi(66);f__unclassified_Fungi(66);g__unclassified_Fungi(66);s__Fungi_sp(66);	Fungi	unclassified_Fungi	unclassified_Fungi	unclassified_Fungi	unclassified_Fungi	unclassified_Fungi	Fungi_sp
OTU22	7	0	0	10	6	110	21	9	1	1055	65	20	1304	k__Fungi(100);unclassified;unclassified;unclassified;	Fungi
OTU23	233	74	17	23	6	0	5	81	20	314	62	24	859	k__Fungi(100);unclassified;unclassified;unclassified;	Fungi
OTU24	467	0	2	585	19	0	0	0	171	0	0	0	1244	k__Fungi(100);unclassified;unclassified;unclassified;	Fungi
OTU25	2	3	5	0	0	252	0	38	3	352	4	1408	2067	k__Fungi(100);p__unclassified_Fungi(68);c__unclassified_Fungi(68);o__unclassified_Fungi(68);f__unclassified_Fungi(68);g__unclassified_Fungi(68);s__Fungi_sp(68);	Fungi	unclassified_Fungi	unclassified_Fungi	unclassified_Fungi	unclassified_Fungi	unclassified_Fungi	Fungi_sp
OTU26	130	752	194	230	237	297	417	217	245	558	102	293	3672	k__Fungi(100);p__Basidiomycota(100);c__Wallemiomycetes(100);o__Wallemiales(100);f__Wallemiaceae(100);g__Wallemia(100);	Fungi	Basidiomycota	Wallemiomycetes	Wallemiales	Wallemiaceae	Wallemia
OTU27	44	386	229	68	174	94	145	36	102	306	33	35	1652	k__Fungi(100);p__Ascomycota(100);c__Dothideomycetes(100);o__Pleosporales(100);f__Phaeosphaeriaceae(100);g__Phaeosphaeria(100);s__Phaeosphaeria_oryzae(100);	Fungi	Ascomycota	Dothideomycetes	Pleosporales	Phaeosphaeriaceae	Phaeosphaeria	Phaeosphaeria_oryzae
OTU28	82	34	0	0	2	49	7	137	5	53	115	220	704	k__Fungi(100);unclassified;unclassified;unclassified;	Fungi
OTU29	17	88	12	36	81	51	169	58	28	286	8	151	985	k__Fungi(100);p__Ascomycota(100);c__Sordariomycetes(100);o__Microascales(100);f__Microascales_fam_Incertae_sedis(62);g__Seychellomyces(62);s__Seychellomyces_hexagonus(62);	Fungi	Ascomycota	Sordariomycetes	Microascales	Microascales_fam_Incertae_sedis	Seychellomyces	Seychellomyces_hexagonus
OTU30	4	1048	2	1	4	6	10	0	0	0	4	7	1086	k__Fungi(100);p__unclassified_Fungi(77);c__unclassified_Fungi(77);o__unclassified_Fungi(77);f__unclassified_Fungi(77);g__unclassified_Fungi(77);s__Fungi_sp(77);	Fungi	unclassified_Fungi	unclassified_Fungi	unclassified_Fungi	unclassified_Fungi	unclassified_Fungi	Fungi_sp
OTU31	0	0	0	0	0	0	1	6	0	5	25	758	795	k__Fungi(100);unclassified;unclassified;unclassified;	Fungi
OTU32	18	340	39	36	76	37	390	48	100	118	42	112	1356	k__Fungi(100);p__Ascomycota(100);c__Dothideomycetes(100);o__Capnodiales(100);f__Mycosphaerellaceae(94);g__Mycosphaerella(94);s__Mycosphaerella_tassiana(94);	Fungi	Ascomycota	Dothideomycetes	Capnodiales	Mycosphaerellaceae	Mycosphaerella	Mycosphaerella_tassiana
OTU33	165	25	0	0	4	1	14	90	72	127	22	32	552	k__Fungi(100);unclassified;unclassified;unclassified;	Fungi
OTU34	221	14	37	72	23	8	9	8	378	191	2	1	964	k__Fungi(100);unclassified;unclassified;unclassified;	Fungi
OTU35	36	446	74	106	47	73	211	12	59	200	58	50	1372	k__Fungi(100);p__Ascomycota(100);c__Eurotiomycetes(100);o__Eurotiales(100);f__Aspergillaceae(100);g__Aspergillus(100);s__Aspergillus_ruber(65);	Fungi	Ascomycota	Eurotiomycetes	Eurotiales	Aspergillaceae	Aspergillus	Aspergillus_ruber
OTU36	202	382	27	25	12	59	0	0	0	0	0	0	707	k__Fungi(100);p__Ascomycota(98);c__Pezizomycotina_cls_Incertae_sedis(98);o__Pezizomycotina_ord_Incertae_sedis(98);f__Pezizomycotina_fam_Incertae_sedis(98);g__Ciliophora(98);s__Ciliophora_sp(98);	Fungi	Ascomycota	Pezizomycotina_cls_Incertae_sedis	Pezizomycotina_ord_Incertae_sedis	Pezizomycotina_fam_Incertae_sedis	Ciliophora	Ciliophora_sp
OTU37	51	78	7	0	0	230	18	49	5	30	16	63	547	k__Fungi(100);unclassified;unclassified;unclassified;	Fungi
OTU38	6	25	0	2	12	5	9	323	0	27	22	134	565	k__Fungi(100);unclassified;unclassified;unclassified;	Fungi
OTU39	1	0	6	0	1	16	77	27	1	0	6	769	904	k__Fungi(100);p__Basidiomycota(100);c__Agaricomycetes(100);o__Polyporales(100);f__Meripilaceae(100);g__Rigidoporus(100);s__Rigidoporus_piceicola(100);	Fungi	Basidiomycota	Agaricomycetes	Polyporales	Meripilaceae	Rigidoporus	Rigidoporus_piceicola
OTU40	10	297	87	25	101	52	44	27	89	254	92	10	1088	k__Fungi(100);p__Ascomycota(100);c__Dothideomycetes(100);o__Pleosporales(100);f__Phaeosphaeriaceae(92);g__Neosetophoma(75);	Fungi	Ascomycota	Dothideomycetes	Pleosporales	Phaeosphaeriaceae	Neosetophoma
OTU41	44	346	21	42	85	91	81	34	10	83	5	8	850	k__Fungi(100);unclassified;unclassified;unclassified;	Fungi
OTU42	0	1	0	13	15	0	4	1	4	6	2	544	590	k__Fungi(100);unclassified;unclassified;unclassified;	Fungi
OTU43	0	545	1	0	9	7	0	1	6	48	0	56	673	k__Fungi(100);p__Ascomycota(100);c__Dothideomycetes(100);o__Pleosporales(100);f__Pleosporaceae(100);g__Curvularia(100);	Fungi	Ascomycota	Dothideomycetes	Pleosporales	Pleosporaceae	Curvularia
OTU44	0	0	0	0	0	0	0	0	354	4	17	8	383	k__Fungi(100);unclassified;unclassified;unclassified;	Fungi
OTU45	241	8	148	10	2	0	0	0	0	11	0	1	421	k__Fungi(100);unclassified;unclassified;unclassified;	Fungi
OTU46	3	6	0	13	4	17	162	8	32	98	13	114	470	k__Fungi(100);unclassified;unclassified;unclassified;	Fungi
OTU47	0	0	0	0	0	0	0	0	340	424	56	0	820	k__Fungi(100);p__unclassified_Fungi(78);c__unclassified_Fungi(78);o__unclassified_Fungi(78);f__unclassified_Fungi(78);g__unclassified_Fungi(78);s__Fungi_sp(78);	Fungi	unclassified_Fungi	unclassified_Fungi	unclassified_Fungi	unclassified_Fungi	unclassified_Fungi	Fungi_sp
OTU48	14	1	1	2	7	163	3	174	7	8	16	2	398	k__Fungi(100);unclassified;unclassified;unclassified;	Fungi
OTU49	0	0	0	0	0	0	0	0	263	133	2	0	398	k__Fungi(100);unclassified;unclassified;unclassified;	Fungi
OTU50	140	21	63	39	28	25	149	16	19	46	14	11	571	k__Fungi(100);p__Ascomycota(100);c__Sordariomycetes(100);o__Xylariales(100);f__Hyponectriaceae(67);g__Monographella(67);s__Monographella_nivalis(67);	Fungi	Ascomycota	Sordariomycetes	Xylariales	Hyponectriaceae	Monographella	Monographella_nivalis
OTU51	64	0	0	7	3	300	0	17	13	20	11	8	443	k__Fungi(100);unclassified;unclassified;unclassified;	Fungi
OTU52	0	0	0	0	3	0	0	1	0	0	356	34	394	k__Fungi(100);unclassified;unclassified;unclassified;	Fungi
OTU53	3	2	0	0	0	0	125	229	230	43	26	0	658	k__Fungi(100);p__unclassified_Fungi(87);c__unclassified_Fungi(87);o__unclassified_Fungi(87);f__unclassified_Fungi(87);g__unclassified_Fungi(87);s__Fungi_sp(87);	Fungi	unclassified_Fungi	unclassified_Fungi	unclassified_Fungi	unclassified_Fungi	unclassified_Fungi	Fungi_sp
OTU54	0	0	3	9	0	0	0	8	291	0	0	0	311	k__Fungi(100);unclassified;unclassified;unclassified;	Fungi
OTU55	39	81	13	16	15	11	50	41	68	180	6	29	549	k__Fungi(100);p__Ascomycota(100);c__Saccharomycetes(100);o__Saccharomycetales(100);f__Debaryomycetaceae(100);g__Hyphopichia(100);s__Hyphopichia_burtonii(100);	Fungi	Ascomycota	Saccharomycetes	Saccharomycetales	Debaryomycetaceae	Hyphopichia	Hyphopichia_burtonii
OTU56	0	0	0	0	0	0	53	0	130	84	113	0	380	k__Fungi(100);unclassified;unclassified;unclassified;	Fungi
OTU57	0	403	0	8	116	19	4	2	10	42	9	8	621	k__Fungi(100);unclassified;unclassified;unclassified;	Fungi
OTU58	1	276	96	0	91	3	170	67	10	31	82	3	830	k__Fungi(100);p__Mortierellomycota(100);c__Mortierellomycetes(100);o__Mortierellales(100);f__Mortierellaceae(100);g__Mortierella(100);s__Mortierella_indohii(97);	Fungi	Mortierellomycota	Mortierellomycetes	Mortierellales	Mortierellaceae	Mortierella	Mortierella_indohii
OTU59	39	102	18	7	26	54	46	32	26	29	11	47	437	k__Fungi(100);p__Ascomycota(100);c__Eurotiomycetes(100);o__Eurotiales(100);f__Aspergillaceae(100);g__Xeromyces(100);s__Xeromyces_bisporus(100);	Fungi	Ascomycota	Eurotiomycetes	Eurotiales	Aspergillaceae	Xeromyces	Xeromyces_bisporus
OTU60	93	99	0	0	7	0	0	0	0	40	8	41	288	k__Fungi(100);unclassified;unclassified;unclassified;	Fungi
OTU61	0	0	0	0	0	0	0	0	322	0	0	0	322	k__Fungi(100);unclassified;unclassified;unclassified;	Fungi
OTU62	1	0	0	0	2	40	0	0	13	7	46	464	573	k__Fungi(100);unclassified;unclassified;unclassified;	Fungi
OTU63	213	9	8	1	1	1	0	3	17	11	0	1	265	k__Fungi(100);unclassified;unclassified;unclassified;	Fungi
OTU64	0	495	3	0	4	1	0	0	56	0	0	52	611	k__Fungi(100);p__Mortierellomycota(100);c__Mortierellomycetes(100);o__Mortierellales(100);f__Mortierellaceae(100);g__Mortierella(100);s__Mortierella_reticulata(100);	Fungi	Mortierellomycota	Mortierellomycetes	Mortierellales	Mortierellaceae	Mortierella	Mortierella_reticulata
OTU65	20	3	0	1	6	34	12	115	13	25	50	8	287	k__Fungi(100);unclassified;unclassified;unclassified;	Fungi
OTU66	0	0	0	0	1	0	0	0	49	16	149	18	233	k__Fungi(100);unclassified;unclassified;unclassified;	Fungi
OTU67	278	0	11	4	1	11	0	57	12	0	1	0	375	k__Fungi(100);unclassified;unclassified;unclassified;	Fungi
OTU68	0	0	4	0	0	0	14	90	18	43	48	21	238	k__Fungi(100);unclassified;unclassified;unclassified;	Fungi
OTU69	0	63	14	3	5	8	2	0	14	154	5	1	269	k__Fungi(100);p__Ascomycota(100);c__Sordariomycetes(100);o__Trichosphaeriales(100);f__Trichosphaeriaceae(100);g__Nigrospora(100);s__Nigrospora_oryzae(77);	Fungi	Ascomycota	Sordariomycetes	Trichosphaeriales	Trichosphaeriaceae	Nigrospora	Nigrospora_oryzae
OTU70	5	0	3	1	6	11	32	2	276	15	6	0	357	k__Fungi(100);p__Ascomycota(100);c__Sordariomycetes(100);o__Diaporthales(100);f__Diaporthaceae(97);g__Diaporthe(97);	Fungi	Ascomycota	Sordariomycetes	Diaporthales	Diaporthaceae	Diaporthe
OTU71	45	155	19	39	14	33	14	6	1	33	4	33	396	k__Fungi(100);p__Ascomycota(100);c__Eurotiomycetes(100);o__Eurotiales(100);f__Aspergillaceae(100);g__Aspergillus(100);s__Aspergillus_flavus(85);	Fungi	Ascomycota	Eurotiomycetes	Eurotiales	Aspergillaceae	Aspergillus	Aspergillus_flavus
OTU72	0	19	1	7	66	9	0	0	2	32	46	14	196	k__Fungi(100);unclassified;unclassified;unclassified;	Fungi
OTU73	0	0	0	0	20	0	0	1	6	0	222	0	249	k__Fungi(100);p__unclassified_Fungi(60);c__unclassified_Fungi(60);o__unclassified_Fungi(60);f__unclassified_Fungi(60);g__unclassified_Fungi(60);s__Fungi_sp(60);	Fungi	unclassified_Fungi	unclassified_Fungi	unclassified_Fungi	unclassified_Fungi	unclassified_Fungi	Fungi_sp
OTU75	0	79	23	40	10	5	4	17	3	114	12	14	321	k__Fungi(100);p__Ascomycota(100);c__Dothideomycetes(99);o__Pleosporales(99);unclassified;	Fungi	Ascomycota	Dothideomycetes	Pleosporales
OTU76	22	24	25	53	0	0	0	0	0	0	0	40	164	k__Fungi(100);unclassified;unclassified;unclassified;	Fungi
OTU77	0	1	2	0	1	30	0	0	1	162	1	7	205	k__Fungi(100);unclassified;unclassified;unclassified;	Fungi
OTU78	18	87	15	4	13	9	8	10	27	47	4	10	252	k__Fungi(100);p__Ascomycota(100);c__Sordariomycetes(100);o__Hypocreales(100);f__Hypocreales_fam_Incertae_sedis(78);g__Ustilaginoidea(78);s__Ustilaginoidea_virens(77);	Fungi	Ascomycota	Sordariomycetes	Hypocreales	Hypocreales_fam_Incertae_sedis	Ustilaginoidea	Ustilaginoidea_virens
OTU79	0	0	0	0	0	0	0	0	0	311	0	0	311	k__Fungi(100);unclassified;unclassified;unclassified;	Fungi
OTU80	0	0	0	0	2	0	0	11	7	0	4	124	148	k__Fungi(100);unclassified;unclassified;unclassified;	Fungi
OTU81	0	97	43	2	46	0	0	0	0	4	0	4	196	k__Fungi(100);p__Ascomycota(100);c__Sordariomycetes(100);o__Sordariales(100);f__Chaetomiaceae(100);g__Botryotrichum(78);s__Botryotrichum_spirotrichum(60);	Fungi	Ascomycota	Sordariomycetes	Sordariales	Chaetomiaceae	Botryotrichum	Botryotrichum_spirotrichum
OTU82	0	0	1	0	0	14	0	62	16	77	28	6	204	k__Fungi(100);unclassified;unclassified;unclassified;	Fungi
OTU83	13	37	6	2	7	0	1	69	36	27	11	13	222	k__Fungi(100);p__unclassified_Fungi(62);c__unclassified_Fungi(62);o__unclassified_Fungi(62);f__unclassified_Fungi(62);g__unclassified_Fungi(62);s__Fungi_sp(62);	Fungi	unclassified_Fungi	unclassified_Fungi	unclassified_Fungi	unclassified_Fungi	unclassified_Fungi	Fungi_sp
OTU84	1	141	15	66	27	17	50	7	5	29	11	5	374	k__Fungi(100);p__Ascomycota(100);c__Dothideomycetes(100);o__Pleosporales(100);f__Pleosporaceae(100);g__Stemphylium(100);s__Stemphylium_sp(76);	Fungi	Ascomycota	Dothideomycetes	Pleosporales	Pleosporaceae	Stemphylium	Stemphylium_sp
OTU85	10	19	2	10	62	2	0	6	0	8	0	6	125	k__Fungi(100);unclassified;unclassified;unclassified;	Fungi
OTU86	59	0	0	0	1	33	22	12	1	3	7	95	233	k__Fungi(100);unclassified;unclassified;unclassified;	Fungi
OTU87	3	28	0	0	0	3	73	7	0	1	0	74	189	k__Fungi(100);unclassified;unclassified;unclassified;	Fungi
OTU88	0	0	0	0	3	11	0	0	0	47	0	70	131	k__Fungi(100);unclassified;unclassified;unclassified;	Fungi
OTU89	147	0	0	6	3	0	75	0	0	0	1	0	232	k__Fungi(100);unclassified;unclassified;unclassified;	Fungi
OTU90	26	0	4	0	5	0	5	47	3	12	6	4	112	k__Fungi(100);unclassified;unclassified;unclassified;	Fungi
OTU91	0	0	0	0	0	4	0	206	0	0	0	0	210	k__Fungi(100);unclassified;unclassified;unclassified;	Fungi
OTU92	0	1	0	1	0	1	0	8	0	144	0	0	155	k__Fungi(100);unclassified;unclassified;unclassified;	Fungi
OTU93	20	7	1	0	155	0	0	6	0	45	15	0	249	k__Fungi(100);p__unclassified_Fungi(85);c__unclassified_Fungi(85);o__unclassified_Fungi(85);f__unclassified_Fungi(85);g__unclassified_Fungi(85);s__Fungi_sp(85);	Fungi	unclassified_Fungi	unclassified_Fungi	unclassified_Fungi	unclassified_Fungi	unclassified_Fungi	Fungi_sp
OTU94	19	112	33	25	9	36	47	19	22	19	13	20	374	k__Fungi(100);p__Ascomycota(100);c__Dothideomycetes(100);o__Pleosporales(100);f__Phaeosphaeriaceae(100);g__Ophiosphaerella(96);	Fungi	Ascomycota	Dothideomycetes	Pleosporales	Phaeosphaeriaceae	Ophiosphaerella
OTU95	20	9	36	39	40	30	10	5	22	9	14	10	244	k__Fungi(100);unclassified;unclassified;unclassified;	Fungi
OTU96	0	3	4	5	2	57	2	11	3	92	8	18	205	k__Fungi(100);unclassified;unclassified;unclassified;	Fungi
OTU97	0	0	0	0	0	0	0	0	14	1	203	0	218	k__Fungi(100);p__unclassified_Fungi(81);c__unclassified_Fungi(81);o__unclassified_Fungi(81);f__unclassified_Fungi(81);g__unclassified_Fungi(81);s__Fungi_sp(81);	Fungi	unclassified_Fungi	unclassified_Fungi	unclassified_Fungi	unclassified_Fungi	unclassified_Fungi	Fungi_sp
OTU98	0	10	0	0	16	0	4	48	2	2	36	0	118	k__Fungi(100);unclassified;unclassified;unclassified;	Fungi
OTU99	0	0	0	0	0	0	0	0	177	0	0	0	177	k__Fungi(100);unclassified;unclassified;unclassified;	Fungi
OTU100	4	49	9	13	11	50	24	63	24	17	6	16	286	k__Fungi(100);unclassified;unclassified;unclassified;	Fungi
OTU101	3	0	0	0	12	36	1	21	9	47	3	0	132	k__Fungi(100);unclassified;unclassified;unclassified;	Fungi
OTU102	21	112	30	8	19	21	10	8	1	112	11	9	362	k__Fungi(100);p__Ascomycota(100);c__Eurotiomycetes(100);o__Eurotiales(100);f__Aspergillaceae(100);g__Aspergillus(99);s__Aspergillus_penicillioides(99);	Fungi	Ascomycota	Eurotiomycetes	Eurotiales	Aspergillaceae	Aspergillus	Aspergillus_penicillioides
OTU103	0	56	4	2	0	4	0	38	5	0	0	0	109	k__Fungi(100);unclassified;unclassified;unclassified;	Fungi
OTU104	0	0	1	2	3	0	2	7	0	76	54	9	154	k__Fungi(100);unclassified;unclassified;unclassified;	Fungi
OTU105	0	29	5	0	1	56	0	5	0	0	7	2	105	k__Fungi(100);unclassified;unclassified;unclassified;	Fungi
OTU106	41	26	90	104	129	172	76	79	60	14	55	67	913	k__Fungi(100);p__Ascomycota(91);c__Leotiomycetes(88);o__Erysiphales(88);f__Erysiphaceae(88);g__Blumeria(88);s__Blumeria_sp(88);	Fungi	Ascomycota	Leotiomycetes	Erysiphales	Erysiphaceae	Blumeria	Blumeria_sp
OTU107	27	70	14	11	15	19	17	11	13	58	17	5	277	k__Fungi(100);p__Basidiomycota(100);c__Wallemiomycetes(100);o__Wallemiales(100);f__Wallemiaceae(100);g__Wallemia(100);s__Wallemia_tropicalis(85);	Fungi	Basidiomycota	Wallemiomycetes	Wallemiales	Wallemiaceae	Wallemia	Wallemia_tropicalis
OTU108	0	0	0	0	20	15	2	2	19	2	51	11	122	k__Fungi(100);unclassified;unclassified;unclassified;	Fungi
OTU109	13	12	0	0	0	51	0	10	2	1	1	10	100	k__Fungi(100);unclassified;unclassified;unclassified;	Fungi
OTU110	4	0	0	0	4	0	0	2	163	0	0	0	173	k__Fungi(100);p__unclassified_Fungi(83);c__unclassified_Fungi(83);o__unclassified_Fungi(83);f__unclassified_Fungi(83);g__unclassified_Fungi(83);s__Fungi_sp(83);	Fungi	unclassified_Fungi	unclassified_Fungi	unclassified_Fungi	unclassified_Fungi	unclassified_Fungi	Fungi_sp
OTU111	0	101	2	1	11	9	8	0	2	0	1	1	136	k__Fungi(100);p__Ascomycota(100);c__Sordariomycetes(100);o__Hypocreales(100);f__Bionectriaceae(100);g__Clonostachys(100);	Fungi	Ascomycota	Sordariomycetes	Hypocreales	Bionectriaceae	Clonostachys
OTU112	23	2	44	59	97	82	5	44	26	2	26	26	436	k__Fungi(100);p__Ascomycota(89);c__Leotiomycetes(87);o__Erysiphales(87);f__Erysiphaceae(87);g__Blumeria(86);s__Blumeria_sp(86);	Fungi	Ascomycota	Leotiomycetes	Erysiphales	Erysiphaceae	Blumeria	Blumeria_sp
OTU113	9	38	0	6	9	0	8	2	12	17	6	39	146	k__Fungi(100);p__Ascomycota(100);c__Sordariomycetes(100);o__Hypocreales(100);f__Nectriaceae(100);g__Fusarium(78);s__Fusarium_lacertarum(67);	Fungi	Ascomycota	Sordariomycetes	Hypocreales	Nectriaceae	Fusarium	Fusarium_lacertarum
OTU114	7	0	1	0	101	0	0	135	0	1	0	0	245	k__Fungi(100);unclassified;unclassified;unclassified;	Fungi
OTU115	0	0	0	0	0	0	0	32	50	13	0	0	95	k__Fungi(100);unclassified;unclassified;unclassified;	Fungi
OTU116	11	0	24	21	43	35	4	4	13	0	16	0	171	k__Fungi(100);unclassified;unclassified;unclassified;	Fungi
OTU117	1	143	0	0	2	1	0	0	0	0	0	0	147	k__Fungi(100);p__Ascomycota(100);c__Sordariomycetes(100);o__Sordariales(100);f__Lasiosphaeriaceae(80);g__Triangularia(76);s__Triangularia_mangenotii(76);	Fungi	Ascomycota	Sordariomycetes	Sordariales	Lasiosphaeriaceae	Triangularia	Triangularia_mangenotii
OTU118	0	0	0	6	2	0	0	0	2	66	2	0	78	k__Fungi(100);unclassified;unclassified;unclassified;	Fungi
OTU119	23	1	24	25	34	33	2	3	12	0	13	5	175	k__Fungi(100);p__unclassified_Fungi(67);c__unclassified_Fungi(67);o__unclassified_Fungi(67);f__unclassified_Fungi(67);g__unclassified_Fungi(67);s__Fungi_sp(67);	Fungi	unclassified_Fungi	unclassified_Fungi	unclassified_Fungi	unclassified_Fungi	unclassified_Fungi	Fungi_sp
OTU120	0	24	1	1	5	7	0	0	8	89	0	0	135	k__Fungi(100);p__Ascomycota(100);c__Sordariomycetes(100);o__Microascales(100);f__Microascaceae(100);g__Pithoascus(71);	Fungi	Ascomycota	Sordariomycetes	Microascales	Microascaceae	Pithoascus
OTU121	22	0	11	18	1	3	34	8	8	18	10	49	182	k__Fungi(100);p__unclassified_Fungi(69);c__unclassified_Fungi(69);o__unclassified_Fungi(69);f__unclassified_Fungi(69);g__unclassified_Fungi(69);s__Fungi_sp(69);	Fungi	unclassified_Fungi	unclassified_Fungi	unclassified_Fungi	unclassified_Fungi	unclassified_Fungi	Fungi_sp
OTU122	0	0	0	0	5	9	114	0	9	0	0	0	137	k__Fungi(100);p__Ascomycota(100);c__Dothideomycetes(100);o__Capnodiales(99);f__Mycosphaerellaceae(99);g__Cercospora(96);s__Cercospora_jatrophiphila(80);	Fungi	Ascomycota	Dothideomycetes	Capnodiales	Mycosphaerellaceae	Cercospora	Cercospora_jatrophiphila
OTU123	0	0	0	0	0	0	0	0	0	0	0	90	90	k__Fungi(100);unclassified;unclassified;unclassified;	Fungi
OTU124	4	26	9	3	16	3	10	0	0	45	9	11	136	k__Fungi(100);p__Ascomycota(100);c__Leotiomycetes(62);o__Helotiales(62);f__Sclerotiniaceae(62);g__Monilia(62);s__Monilia_sp(62);	Fungi	Ascomycota	Leotiomycetes	Helotiales	Sclerotiniaceae	Monilia	Monilia_sp
OTU125	7	55	9	5	1	14	39	10	0	20	0	1	161	k__Fungi(100);p__Basidiomycota(100);c__Exobasidiomycetes(100);o__Tilletiales(100);f__Tilletiaceae(100);g__Tilletia(100);s__Tilletia_barclayana(99);	Fungi	Basidiomycota	Exobasidiomycetes	Tilletiales	Tilletiaceae	Tilletia	Tilletia_barclayana
OTU126	0	0	3	4	0	0	0	12	20	0	2	58	99	k__Fungi(100);p__Ascomycota(100);c__Saccharomycetes(100);o__Saccharomycetales(100);f__Dipodascaceae(100);g__Dipodascus(100);s__Dipodascus_geotrichum(97);	Fungi	Ascomycota	Saccharomycetes	Saccharomycetales	Dipodascaceae	Dipodascus	Dipodascus_geotrichum
OTU127	11	23	18	7	5	3	0	0	23	9	1	5	105	k__Fungi(100);p__Ascomycota(100);c__Leotiomycetes(100);o__Helotiales(100);f__Sclerotiniaceae(100);g__Botrytis(81);s__Botrytis_caroliniana(75);	Fungi	Ascomycota	Leotiomycetes	Helotiales	Sclerotiniaceae	Botrytis	Botrytis_caroliniana
OTU128	1	14	0	0	0	0	13	8	0	31	0	0	67	k__Fungi(100);unclassified;unclassified;unclassified;	Fungi
OTU129	3	0	0	1	5	61	0	4	0	0	0	0	74	k__Fungi(100);unclassified;unclassified;unclassified;	Fungi
OTU130	0	14	0	0	19	0	0	27	0	0	10	6	76	k__Fungi(100);unclassified;unclassified;unclassified;	Fungi
OTU131	6	17	0	2	0	0	10	64	3	60	0	2	164	k__Fungi(100);p__unclassified_Fungi(81);c__unclassified_Fungi(81);o__unclassified_Fungi(81);f__unclassified_Fungi(81);g__unclassified_Fungi(81);s__Fungi_sp(81);	Fungi	unclassified_Fungi	unclassified_Fungi	unclassified_Fungi	unclassified_Fungi	unclassified_Fungi	Fungi_sp
OTU132	4	87	15	10	10	1	2	39	32	67	1	0	268	k__Fungi(100);p__Ascomycota(100);c__Saccharomycetes(100);o__Saccharomycetales(100);f__Debaryomycetaceae(99);g__Debaryomyces(99);s__Debaryomyces_prosopidis(81);	Fungi	Ascomycota	Saccharomycetes	Saccharomycetales	Debaryomycetaceae	Debaryomyces	Debaryomyces_prosopidis
OTU133	0	49	0	0	11	0	0	2	0	1	5	9	77	k__Fungi(100);unclassified;unclassified;unclassified;	Fungi
OTU134	0	0	4	1	0	27	0	3	0	10	2	42	89	k__Fungi(100);unclassified;unclassified;unclassified;	Fungi
OTU135	7	61	11	21	14	3	20	8	50	43	9	12	259	k__Fungi(100);p__Ascomycota(100);c__Sordariomycetes(100);o__Hypocreales(100);f__Hypocreales_fam_Incertae_sedis(100);g__Sarocladium(100);s__Sarocladium_oryzae(100);	Fungi	Ascomycota	Sordariomycetes	Hypocreales	Hypocreales_fam_Incertae_sedis	Sarocladium	Sarocladium_oryzae
OTU136	1	0	28	0	0	35	0	26	0	0	0	26	116	k__Fungi(100);unclassified;unclassified;unclassified;	Fungi
OTU137	26	14	12	0	19	20	24	9	15	47	66	5	257	k__Fungi(100);p__Basidiomycota(100);c__Tremellomycetes(100);o__Tremellales(100);f__Bulleribasidiaceae(100);g__Vishniacozyma(100);s__Vishniacozyma_victoriae(100);	Fungi	Basidiomycota	Tremellomycetes	Tremellales	Bulleribasidiaceae	Vishniacozyma	Vishniacozyma_victoriae
OTU138	3	8	9	30	15	36	0	11	9	1	11	12	145	k__Fungi(100);unclassified;unclassified;unclassified;	Fungi
OTU139	9	21	30	5	7	11	8	4	1	14	27	4	141	k__Fungi(100);p__Ascomycota(100);c__Dothideomycetes(100);o__Pleosporales(100);f__Pleosporaceae(100);g__Bipolaris(97);s__Bipolaris_sorokiniana(70);	Fungi	Ascomycota	Dothideomycetes	Pleosporales	Pleosporaceae	Bipolaris	Bipolaris_sorokiniana
OTU140	0	0	0	0	0	0	0	0	0	0	2	92	94	k__Fungi(100);unclassified;unclassified;unclassified;	Fungi
OTU141	1	2	0	0	10	9	7	31	4	1	5	9	79	k__Fungi(100);unclassified;unclassified;unclassified;	Fungi
OTU142	8	14	29	12	10	0	0	19	36	18	12	121	279	k__Fungi(100);p__Ascomycota(100);c__Dothideomycetes(100);o__Pleosporales(100);f__Phaeosphaeriaceae(99);g__Parastagonospora(90);	Fungi	Ascomycota	Dothideomycetes	Pleosporales	Phaeosphaeriaceae	Parastagonospora
OTU143	13	21	0	4	1	48	0	12	8	3	23	2	135	k__Fungi(100);p__unclassified_Fungi(87);c__unclassified_Fungi(87);o__unclassified_Fungi(87);f__unclassified_Fungi(87);g__unclassified_Fungi(87);s__Fungi_sp(87);	Fungi	unclassified_Fungi	unclassified_Fungi	unclassified_Fungi	unclassified_Fungi	unclassified_Fungi	Fungi_sp
OTU144	8	1	7	7	11	20	26	8	10	0	10	16	124	k__Fungi(100);p__Ascomycota(76);c__Leotiomycetes(74);o__Erysiphales(74);f__Erysiphaceae(74);g__Blumeria(73);s__Blumeria_sp(73);	Fungi	Ascomycota	Leotiomycetes	Erysiphales	Erysiphaceae	Blumeria	Blumeria_sp
OTU145	6	0	0	0	11	5	0	13	12	13	13	1	74	k__Fungi(100);unclassified;unclassified;unclassified;	Fungi
OTU146	0	35	6	6	6	14	1	9	0	25	0	0	102	k__Fungi(100);p__Basidiomycota(100);c__Tremellomycetes(100);o__Cystofilobasidiales(100);f__Mrakiaceae(100);g__Tausonia(100);s__Tausonia_pullulans(100);	Fungi	Basidiomycota	Tremellomycetes	Cystofilobasidiales	Mrakiaceae	Tausonia	Tausonia_pullulans
OTU147	10	6	3	20	13	30	9	13	15	1	8	19	147	k__Fungi(100);unclassified;unclassified;unclassified;	Fungi
OTU148	5	0	6	14	20	32	1	12	14	2	8	20	134	k__Fungi(100);unclassified;unclassified;unclassified;	Fungi
OTU149	0	0	2	0	0	0	97	5	0	0	0	0	104	k__Fungi(100);p__Ascomycota(100);c__Saccharomycetes(100);o__Saccharomycetales(100);f__Saccharomycetales_fam_Incertae_sedis(100);g__Candida(100);s__Candida_parapsilosis(81);	Fungi	Ascomycota	Saccharomycetes	Saccharomycetales	Saccharomycetales_fam_Incertae_sedis	Candida	Candida_parapsilosis
OTU150	14	17	26	40	4	3	49	7	0	5	0	11	176	k__Fungi(100);p__Ascomycota(100);c__Sordariomycetes(100);o__Glomerellales(100);f__Plectosphaerellaceae(100);g__Acrostalagmus(100);s__Acrostalagmus_luteoalbus(100);	Fungi	Ascomycota	Sordariomycetes	Glomerellales	Plectosphaerellaceae	Acrostalagmus	Acrostalagmus_luteoalbus
OTU151	0	0	0	0	3	6	0	0	18	10	20	0	57	k__Fungi(100);unclassified;unclassified;unclassified;	Fungi
OTU152	16	0	13	25	7	23	9	2	12	2	11	11	131	k__Fungi(100);p__Ascomycota(74);c__Leotiomycetes(71);o__Erysiphales(71);f__Erysiphaceae(71);g__Blumeria(71);s__Blumeria_sp(71);	Fungi	Ascomycota	Leotiomycetes	Erysiphales	Erysiphaceae	Blumeria	Blumeria_sp
OTU153	20	0	0	0	6	3	0	21	55	1	8	1	115	k__Fungi(100);unclassified;unclassified;unclassified;	Fungi
OTU154	14	74	5	23	6	10	12	8	11	57	9	12	241	k__Fungi(100);p__Ascomycota(100);c__Eurotiomycetes(100);o__Eurotiales(100);f__Aspergillaceae(100);g__Aspergillus(100);	Fungi	Ascomycota	Eurotiomycetes	Eurotiales	Aspergillaceae	Aspergillus
OTU155	63	0	6	16	8	7	0	7	2	10	3	0	122	k__Fungi(100);p__Ascomycota(100);c__Saccharomycetes(100);o__Saccharomycetales(100);f__Debaryomycetaceae(100);g__Meyerozyma(100);s__Meyerozyma_sp(100);	Fungi	Ascomycota	Saccharomycetes	Saccharomycetales	Debaryomycetaceae	Meyerozyma	Meyerozyma_sp
OTU156	14	0	10	24	34	39	13	13	11	1	12	10	181	k__Fungi(100);p__Ascomycota(72);c__Leotiomycetes(69);o__Erysiphales(69);f__Erysiphaceae(69);g__Blumeria(69);s__Blumeria_sp(69);	Fungi	Ascomycota	Leotiomycetes	Erysiphales	Erysiphaceae	Blumeria	Blumeria_sp
OTU157	0	0	7	10	2	0	0	22	0	1	8	6	56	k__Fungi(100);unclassified;unclassified;unclassified;	Fungi
OTU158	0	35	1	6	22	1	6	9	10	18	9	3	120	k__Fungi(100);p__Ascomycota(100);c__Saccharomycetes(100);o__Saccharomycetales(100);f__Debaryomycetaceae(100);g__Millerozyma(100);s__Millerozyma_farinosa(100);	Fungi	Ascomycota	Saccharomycetes	Saccharomycetales	Debaryomycetaceae	Millerozyma	Millerozyma_farinosa
OTU159	20	0	22	21	31	27	5	11	0	0	8	6	151	k__Fungi(100);p__Ascomycota(74);c__Leotiomycetes(66);o__Erysiphales(66);f__Erysiphaceae(66);g__Blumeria(66);s__Blumeria_sp(66);	Fungi	Ascomycota	Leotiomycetes	Erysiphales	Erysiphaceae	Blumeria	Blumeria_sp
OTU160	43	36	38	12	10	39	5	10	7	116	7	52	375	k__Fungi(100);p__Ascomycota(100);c__Eurotiomycetes(100);o__Eurotiales(100);f__Aspergillaceae(100);g__Penicillium(100);s__Penicillium_aurantiogriseum(79);	Fungi	Ascomycota	Eurotiomycetes	Eurotiales	Aspergillaceae	Penicillium	Penicillium_aurantiogriseum
OTU161	11	0	15	9	10	13	7	8	12	2	8	10	105	k__Fungi(100);p__Ascomycota(84);c__Leotiomycetes(82);o__Erysiphales(82);f__Erysiphaceae(82);g__Blumeria(82);s__Blumeria_sp(82);	Fungi	Ascomycota	Leotiomycetes	Erysiphales	Erysiphaceae	Blumeria	Blumeria_sp
OTU162	9	30	13	5	7	4	3	0	1	14	2	41	129	k__Fungi(100);unclassified;unclassified;unclassified;	Fungi
OTU163	0	29	8	2	5	2	34	0	16	31	6	28	161	k__Fungi(100);p__Basidiomycota(100);c__Tremellomycetes(100);o__Tremellales(100);f__Rhynchogastremataceae(100);g__Papiliotrema(100);s__Papiliotrema_aurea(100);	Fungi	Basidiomycota	Tremellomycetes	Tremellales	Rhynchogastremataceae	Papiliotrema	Papiliotrema_aurea
OTU164	3	0	10	14	20	15	24	7	18	0	5	3	119	k__Fungi(100);p__Ascomycota(75);c__Leotiomycetes(65);o__Erysiphales(65);f__Erysiphaceae(65);g__Blumeria(63);s__Blumeria_sp(63);	Fungi	Ascomycota	Leotiomycetes	Erysiphales	Erysiphaceae	Blumeria	Blumeria_sp
OTU165	0	0	13	19	8	21	1	7	9	0	3	5	86	k__Fungi(100);p__Ascomycota(80);c__Leotiomycetes(78);o__Erysiphales(78);f__Erysiphaceae(78);g__Blumeria(78);s__Blumeria_sp(78);	Fungi	Ascomycota	Leotiomycetes	Erysiphales	Erysiphaceae	Blumeria	Blumeria_sp
OTU166	0	23	14	14	3	15	0	8	3	0	7	21	108	k__Fungi(100);p__Ascomycota(86);c__Leotiomycetes(85);o__Erysiphales(85);f__Erysiphaceae(85);g__Blumeria(85);s__Blumeria_sp(85);	Fungi	Ascomycota	Leotiomycetes	Erysiphales	Erysiphaceae	Blumeria	Blumeria_sp
OTU167	0	0	0	0	0	87	0	0	0	0	0	0	87	k__Fungi(100);p__Ascomycota(100);c__Pezizomycetes(100);o__Pezizales(100);f__Ascodesmidaceae(100);g__Cephaliophora(100);s__Cephaliophora_irregularis(80);	Fungi	Ascomycota	Pezizomycetes	Pezizales	Ascodesmidaceae	Cephaliophora	Cephaliophora_irregularis
OTU168	11	1	0	1	0	0	0	0	15	31	2	3	64	k__Fungi(100);unclassified;unclassified;unclassified;	Fungi
OTU169	0	18	1	0	5	0	0	18	4	6	0	0	52	k__Fungi(100);unclassified;unclassified;unclassified;	Fungi
OTU170	7	33	20	7	7	9	0	8	6	33	8	21	159	k__Fungi(100);p__Basidiomycota(100);c__Tremellomycetes(100);o__Filobasidiales(100);f__Filobasidiaceae(100);g__Filobasidium(100);s__Filobasidium_globisporum(63);	Fungi	Basidiomycota	Tremellomycetes	Filobasidiales	Filobasidiaceae	Filobasidium	Filobasidium_globisporum
OTU171	0	0	0	0	0	0	0	25	3	0	22	6	56	k__Fungi(100);unclassified;unclassified;unclassified;	Fungi
OTU172	0	0	0	0	0	0	0	46	4	0	1	0	51	k__Fungi(100);unclassified;unclassified;unclassified;	Fungi
OTU173	0	2	0	0	10	0	4	67	0	1	6	0	90	k__Fungi(100);unclassified;unclassified;unclassified;	Fungi
OTU174	6	18	3	24	0	0	0	0	0	15	0	0	66	k__Fungi(100);p__Ascomycota(100);c__Saccharomycetes(100);o__Saccharomycetales(100);f__Saccharomycetales_fam_Incertae_sedis(100);g__Candida(100);s__Candida_sake(100);	Fungi	Ascomycota	Saccharomycetes	Saccharomycetales	Saccharomycetales_fam_Incertae_sedis	Candida	Candida_sake
OTU175	10	0	8	19	27	8	15	16	10	2	8	6	129	k__Fungi(100);unclassified;unclassified;unclassified;	Fungi
OTU176	14	65	3	6	0	2	51	9	154	2	2	0	308	k__Fungi(100);p__unclassified_Fungi(71);c__unclassified_Fungi(71);o__unclassified_Fungi(71);f__unclassified_Fungi(71);g__unclassified_Fungi(71);s__Fungi_sp(71);	Fungi	unclassified_Fungi	unclassified_Fungi	unclassified_Fungi	unclassified_Fungi	unclassified_Fungi	Fungi_sp
OTU177	13	0	0	0	5	4	0	50	1	0	6	1	80	k__Fungi(100);unclassified;unclassified;unclassified;	Fungi
OTU178	3	4	5	0	0	0	1	20	0	3	7	3	46	k__Fungi(100);unclassified;unclassified;unclassified;	Fungi
OTU179	0	0	0	0	1	51	0	0	0	0	0	0	52	k__Fungi(100);unclassified;unclassified;unclassified;	Fungi
OTU180	6	18	11	0	0	12	0	3	0	0	3	2	55	k__Fungi(100);unclassified;unclassified;unclassified;	Fungi
OTU181	9	33	0	4	5	5	0	0	0	0	4	5	65	k__Fungi(100);p__Ascomycota(100);c__Saccharomycetes(100);o__Saccharomycetales(100);f__Debaryomycetaceae(100);g__Hyphopichia(100);s__Hyphopichia_pseudoburtonii(100);	Fungi	Ascomycota	Saccharomycetes	Saccharomycetales	Debaryomycetaceae	Hyphopichia	Hyphopichia_pseudoburtonii
OTU182	1	0	0	0	3	0	0	4	3	13	7	14	45	k__Fungi(100);unclassified;unclassified;unclassified;	Fungi
OTU183	9	0	14	13	14	19	13	14	9	0	18	10	133	k__Fungi(100);unclassified;unclassified;unclassified;	Fungi
OTU184	27	20	1	0	1	4	0	26	0	13	0	0	92	k__Fungi(100);p__Ascomycota(100);c__Leotiomycetes(97);o__Helotiales(97);f__Sclerotiniaceae(97);g__Monilia(97);s__Monilia_sp(97);	Fungi	Ascomycota	Leotiomycetes	Helotiales	Sclerotiniaceae	Monilia	Monilia_sp
OTU185	9	0	17	20	30	34	2	17	5	10	10	12	166	k__Fungi(100);unclassified;unclassified;unclassified;	Fungi
OTU186	7	15	0	3	0	0	24	0	0	10	0	7	66	k__Fungi(100);p__Ascomycota(100);c__Dothideomycetes(100);o__Pleosporales(100);f__Coniothyriaceae(94);g__Coniothyrium(92);	Fungi	Ascomycota	Dothideomycetes	Pleosporales	Coniothyriaceae	Coniothyrium
OTU187	21	3	1	8	2	13	0	0	0	18	0	8	74	k__Fungi(100);unclassified;unclassified;unclassified;	Fungi
OTU188	12	15	2	1	14	7	0	4	9	28	12	0	104	k__Fungi(100);p__Basidiomycota(100);c__Microbotryomycetes(100);o__Sporidiobolales(100);f__Sporidiobolaceae(100);g__Sporobolomyces(95);s__Sporobolomyces_roseus(94);	Fungi	Basidiomycota	Microbotryomycetes	Sporidiobolales	Sporidiobolaceae	Sporobolomyces	Sporobolomyces_roseus
OTU189	0	0	0	0	0	19	4	8	1	18	20	28	98	k__Fungi(100);unclassified;unclassified;unclassified;	Fungi
OTU190	11	10	7	14	16	23	3	4	2	1	6	5	102	k__Fungi(100);p__Ascomycota(72);c__Leotiomycetes(64);o__Erysiphales(64);f__Erysiphaceae(64);g__Blumeria(64);s__Blumeria_sp(64);	Fungi	Ascomycota	Leotiomycetes	Erysiphales	Erysiphaceae	Blumeria	Blumeria_sp
OTU191	0	33	6	4	4	0	17	0	3	18	4	0	89	k__Fungi(100);p__Ascomycota(100);c__Leotiomycetes(100);o__Thelebolales(100);f__Pseudeurotiaceae(100);g__Pseudogymnoascus(99);s__Pseudogymnoascus_roseus(97);	Fungi	Ascomycota	Leotiomycetes	Thelebolales	Pseudeurotiaceae	Pseudogymnoascus	Pseudogymnoascus_roseus
OTU192	6	159	34	22	32	17	11	29	40	36	15	16	417	k__Fungi(100);p__Ascomycota(100);c__Dothideomycetes(100);o__Capnodiales(100);f__Cladosporiaceae(98);g__Cladosporium(95);s__Cladosporium_sphaerospermum(82);	Fungi	Ascomycota	Dothideomycetes	Capnodiales	Cladosporiaceae	Cladosporium	Cladosporium_sphaerospermum
OTU193	4	13	0	3	1	0	3	16	0	32	1	0	73	k__Fungi(100);unclassified;unclassified;unclassified;	Fungi
OTU194	9	8	0	0	29	20	9	7	6	1	0	0	89	k__Fungi(100);p__unclassified_Fungi(65);c__unclassified_Fungi(65);o__unclassified_Fungi(65);f__unclassified_Fungi(65);g__unclassified_Fungi(65);s__Fungi_sp(65);	Fungi	unclassified_Fungi	unclassified_Fungi	unclassified_Fungi	unclassified_Fungi	unclassified_Fungi	Fungi_sp
OTU195	4	0	0	0	35	5	0	14	2	2	2	3	67	k__Fungi(100);unclassified;unclassified;unclassified;	Fungi
OTU196	0	0	0	1	0	27	55	2	0	17	7	5	114	k__Fungi(100);p__Mucoromycota(100);c__Mucoromycetes(100);o__Mucorales(100);f__Mucoraceae(100);g__Mucor(100);s__Mucor_circinelloides(91);	Fungi	Mucoromycota	Mucoromycetes	Mucorales	Mucoraceae	Mucor	Mucor_circinelloides
OTU197	1	0	1	0	0	3	0	11	0	28	0	0	44	k__Fungi(100);unclassified;unclassified;unclassified;	Fungi
OTU198	0	0	0	0	0	0	0	1	0	0	0	38	39	k__Fungi(100);unclassified;unclassified;unclassified;	Fungi
OTU199	2	0	37	2	0	10	1	0	20	1	10	0	83	k__Fungi(100);unclassified;unclassified;unclassified;	Fungi
OTU200	0	0	0	0	0	0	0	3	55	11	0	0	69	k__Fungi(100);unclassified;unclassified;unclassified;	Fungi
OTU201	1	0	0	0	0	0	0	0	9	0	43	0	53	k__Fungi(100);unclassified;unclassified;unclassified;	Fungi
OTU202	0	0	0	0	0	13	0	0	25	3	20	31	92	k__Fungi(100);p__unclassified_Fungi(60);c__unclassified_Fungi(60);o__unclassified_Fungi(60);f__unclassified_Fungi(60);g__unclassified_Fungi(60);s__Fungi_sp(60);	Fungi	unclassified_Fungi	unclassified_Fungi	unclassified_Fungi	unclassified_Fungi	unclassified_Fungi	Fungi_sp
OTU203	1	21	0	0	0	0	0	0	0	35	0	0	57	k__Fungi(100);p__Ascomycota(100);c__Saccharomycetes(100);o__Saccharomycetales(100);f__Debaryomycetaceae(99);g__Hyphopichia(99);s__Hyphopichia_burtonii(86);	Fungi	Ascomycota	Saccharomycetes	Saccharomycetales	Debaryomycetaceae	Hyphopichia	Hyphopichia_burtonii
OTU204	10	1	26	48	67	58	15	18	28	2	29	9	311	k__Fungi(100);p__Ascomycota(80);c__Leotiomycetes(77);o__Erysiphales(77);f__Erysiphaceae(77);g__Blumeria(77);s__Blumeria_sp(77);	Fungi	Ascomycota	Leotiomycetes	Erysiphales	Erysiphaceae	Blumeria	Blumeria_sp
OTU205	1	0	8	0	3	0	0	53	0	0	0	0	65	k__Fungi(100);unclassified;unclassified;unclassified;	Fungi
OTU206	0	0	0	0	0	0	0	0	55	0	0	0	55	k__Fungi(100);unclassified;unclassified;unclassified;	Fungi
OTU207	7	0	3	1	0	11	4	8	5	11	1	2	53	k__Fungi(100);unclassified;unclassified;unclassified;	Fungi
OTU208	0	0	0	0	0	5	10	0	0	0	8	29	52	k__Fungi(100);unclassified;unclassified;unclassified;	Fungi
OTU209	0	0	0	0	0	0	0	47	0	0	0	0	47	k__Fungi(100);unclassified;unclassified;unclassified;	Fungi
OTU210	0	48	10	3	2	5	18	5	2	60	3	3	159	k__Fungi(100);p__Basidiomycota(100);c__Exobasidiomycetes(100);o__Tilletiales(100);f__Tilletiaceae(100);g__Tilletia(100);s__Tilletia_barclayana(100);	Fungi	Basidiomycota	Exobasidiomycetes	Tilletiales	Tilletiaceae	Tilletia	Tilletia_barclayana
OTU211	0	34	12	9	0	0	0	0	0	0	0	4	59	k__Fungi(100);unclassified;unclassified;unclassified;	Fungi
OTU212	0	0	0	1	0	0	0	0	3	34	0	0	38	k__Fungi(100);unclassified;unclassified;unclassified;	Fungi
OTU213	0	0	0	1	8	0	0	0	25	0	0	13	47	k__Fungi(100);unclassified;unclassified;unclassified;	Fungi
OTU214	0	0	0	0	0	4	0	28	0	0	5	0	37	k__Fungi(100);unclassified;unclassified;unclassified;	Fungi
OTU215	1	0	0	0	18	0	0	0	9	14	0	0	42	k__Fungi(100);unclassified;unclassified;unclassified;	Fungi
OTU216	2	4	1	12	17	5	15	7	11	1	6	4	85	k__Fungi(100);p__unclassified_Fungi(72);c__unclassified_Fungi(72);o__unclassified_Fungi(72);f__unclassified_Fungi(72);g__unclassified_Fungi(72);s__Fungi_sp(72);	Fungi	unclassified_Fungi	unclassified_Fungi	unclassified_Fungi	unclassified_Fungi	unclassified_Fungi	Fungi_sp
OTU217	0	12	0	0	5	1	14	1	6	54	0	0	93	k__Fungi(100);p__unclassified_Fungi(69);c__unclassified_Fungi(69);o__unclassified_Fungi(69);f__unclassified_Fungi(69);g__unclassified_Fungi(69);s__Fungi_sp(69);	Fungi	unclassified_Fungi	unclassified_Fungi	unclassified_Fungi	unclassified_Fungi	unclassified_Fungi	Fungi_sp
OTU218	0	0	0	0	0	0	0	35	0	0	0	0	35	k__Fungi(100);unclassified;unclassified;unclassified;	Fungi
OTU219	7	3	0	0	1	8	0	0	0	15	0	0	34	k__Fungi(100);unclassified;unclassified;unclassified;	Fungi
OTU220	0	72	0	1	0	0	0	0	5	0	2	0	80	k__Fungi(100);p__unclassified_Fungi(88);c__unclassified_Fungi(88);o__unclassified_Fungi(88);f__unclassified_Fungi(88);g__unclassified_Fungi(88);s__Fungi_sp(88);	Fungi	unclassified_Fungi	unclassified_Fungi	unclassified_Fungi	unclassified_Fungi	unclassified_Fungi	Fungi_sp
OTU221	0	0	0	0	0	61	0	0	0	0	0	17	78	k__Fungi(100);unclassified;unclassified;unclassified;	Fungi
OTU222	0	0	0	0	0	0	0	0	0	31	0	43	74	k__Fungi(100);unclassified;unclassified;unclassified;	Fungi
OTU223	0	9	3	3	0	8	1	1	3	2	11	14	55	k__Fungi(100);p__unclassified_Fungi(83);c__unclassified_Fungi(83);o__unclassified_Fungi(83);f__unclassified_Fungi(83);g__unclassified_Fungi(83);s__Fungi_sp(83);	Fungi	unclassified_Fungi	unclassified_Fungi	unclassified_Fungi	unclassified_Fungi	unclassified_Fungi	Fungi_sp
OTU224	1	19	3	9	12	6	0	10	9	15	6	19	109	k__Fungi(100);p__Basidiomycota(100);c__Wallemiomycetes(100);o__Wallemiales(100);f__Wallemiaceae(100);g__Wallemia(100);s__Wallemia_sebi(100);	Fungi	Basidiomycota	Wallemiomycetes	Wallemiales	Wallemiaceae	Wallemia	Wallemia_sebi
OTU225	0	43	0	0	0	0	0	0	0	0	0	0	43	k__Fungi(100);unclassified;unclassified;unclassified;	Fungi
OTU226	0	0	0	0	2	0	0	4	34	0	0	0	40	k__Fungi(100);unclassified;unclassified;unclassified;	Fungi
OTU227	0	1	1	12	0	6	0	5	1	0	4	24	54	k__Fungi(100);p__Ascomycota(89);c__Leotiomycetes(89);o__Erysiphales(89);f__Erysiphaceae(89);g__Blumeria(88);s__Blumeria_sp(88);	Fungi	Ascomycota	Leotiomycetes	Erysiphales	Erysiphaceae	Blumeria	Blumeria_sp
OTU228	0	0	0	0	0	0	0	0	1	0	0	40	41	k__Fungi(100);unclassified;unclassified;unclassified;	Fungi
OTU229	0	32	0	6	0	5	0	0	5	6	12	14	80	k__Fungi(100);p__Ascomycota(80);c__Leotiomycetes(78);o__Erysiphales(78);f__Erysiphaceae(78);g__Blumeria(78);s__Blumeria_sp(78);	Fungi	Ascomycota	Leotiomycetes	Erysiphales	Erysiphaceae	Blumeria	Blumeria_sp
OTU230	0	0	0	0	0	36	0	0	0	0	0	0	36	k__Fungi(100);unclassified;unclassified;unclassified;	Fungi
OTU231	0	0	0	0	0	0	0	0	0	32	0	1	33	k__Fungi(100);unclassified;unclassified;unclassified;	Fungi
OTU232	0	0	0	0	0	43	0	1	0	1	0	0	45	k__Fungi(100);unclassified;unclassified;unclassified;	Fungi
OTU233	0	0	0	0	1	10	12	0	0	14	1	0	38	k__Fungi(100);unclassified;unclassified;unclassified;	Fungi
OTU234	0	35	0	1	11	7	10	2	1	6	3	24	100	k__Fungi(100);p__Basidiomycota(100);c__Microbotryomycetes(100);o__Sporidiobolales(100);f__Sporidiobolaceae(100);g__Sporobolomyces(90);	Fungi	Basidiomycota	Microbotryomycetes	Sporidiobolales	Sporidiobolaceae	Sporobolomyces
OTU235	0	0	6	21	0	0	29	0	13	0	0	0	69	k__Fungi(100);unclassified;unclassified;unclassified;	Fungi
OTU236	0	0	0	0	5	0	0	0	19	0	1	14	39	k__Fungi(100);unclassified;unclassified;unclassified;	Fungi
OTU237	0	34	2	0	4	0	0	0	3	14	3	0	60	k__Fungi(100);unclassified;unclassified;unclassified;	Fungi
OTU238	3	0	0	8	0	0	0	39	0	3	0	0	53	k__Fungi(100);unclassified;unclassified;unclassified;	Fungi
OTU239	2	0	0	2	36	8	3	20	12	8	8	10	109	k__Fungi(100);unclassified;unclassified;unclassified;	Fungi
OTU240	8	0	5	0	11	0	17	4	0	24	3	0	72	k__Fungi(100);p__Ascomycota(100);c__Sordariomycetes(100);o__Diaporthales(100);f__Diaporthaceae(100);g__Diaporthe(100);s__Diaporthe_sp(77);	Fungi	Ascomycota	Sordariomycetes	Diaporthales	Diaporthaceae	Diaporthe	Diaporthe_sp
OTU241	38	0	0	0	0	0	2	0	0	0	0	0	40	k__Fungi(100);unclassified;unclassified;unclassified;	Fungi
OTU242	7	5	0	1	4	0	0	0	0	14	0	14	45	k__Fungi(100);p__Basidiomycota(100);c__Tremellomycetes(100);o__Tremellales(100);f__Rhynchogastremataceae(100);g__Papiliotrema(100);s__Papiliotrema_frias(100);	Fungi	Basidiomycota	Tremellomycetes	Tremellales	Rhynchogastremataceae	Papiliotrema	Papiliotrema_frias
OTU243	18	0	0	0	2	0	0	15	0	0	0	0	35	k__Fungi(100);unclassified;unclassified;unclassified;	Fungi
OTU244	0	18	0	0	0	0	0	0	8	0	0	0	26	k__Fungi(100);unclassified;unclassified;unclassified;	Fungi
OTU245	0	8	4	3	1	7	0	8	3	42	1	0	77	k__Fungi(100);p__Mucoromycota(100);c__Mucoromycetes(100);o__Mucorales(100);f__Rhizopodaceae(100);g__Rhizopus(100);s__Rhizopus_arrhizus(100);	Fungi	Mucoromycota	Mucoromycetes	Mucorales	Rhizopodaceae	Rhizopus	Rhizopus_arrhizus
OTU246	0	0	0	0	2	92	0	0	0	0	0	0	94	k__Fungi(100);p__unclassified_Fungi(78);c__unclassified_Fungi(78);o__unclassified_Fungi(78);f__unclassified_Fungi(78);g__unclassified_Fungi(78);s__Fungi_sp(78);	Fungi	unclassified_Fungi	unclassified_Fungi	unclassified_Fungi	unclassified_Fungi	unclassified_Fungi	Fungi_sp
OTU247	0	6	0	0	3	0	2	3	3	0	15	0	32	k__Fungi(100);unclassified;unclassified;unclassified;	Fungi
OTU248	0	0	0	0	0	51	0	0	0	19	3	0	73	k__Fungi(100);unclassified;unclassified;unclassified;	Fungi
OTU249	0	7	2	0	0	0	0	5	12	5	1	0	32	k__Fungi(100);unclassified;unclassified;unclassified;	Fungi
OTU250	0	0	0	0	0	0	0	15	5	3	9	2	34	k__Fungi(100);unclassified;unclassified;unclassified;	Fungi
OTU251	0	0	0	0	0	0	0	28	0	0	0	0	28	k__Fungi(100);unclassified;unclassified;unclassified;	Fungi
OTU252	0	0	2	1	107	0	4	0	7	0	4	0	125	k__Fungi(100);p__unclassified_Fungi(98);c__unclassified_Fungi(98);o__unclassified_Fungi(98);f__unclassified_Fungi(98);g__unclassified_Fungi(98);s__Fungi_sp(98);	Fungi	unclassified_Fungi	unclassified_Fungi	unclassified_Fungi	unclassified_Fungi	unclassified_Fungi	Fungi_sp
OTU253	0	0	0	0	0	0	0	0	24	0	0	6	30	k__Fungi(100);p__Ascomycota(100);c__Saccharomycetes(100);o__Saccharomycetales(100);f__Saccharomycetales_fam_Incertae_sedis(100);g__Diutina(100);s__Diutina_rugosa(100);	Fungi	Ascomycota	Saccharomycetes	Saccharomycetales	Saccharomycetales_fam_Incertae_sedis	Diutina	Diutina_rugosa
OTU254	12	0	0	0	0	7	0	0	0	0	0	26	45	k__Fungi(100);p__Ascomycota(100);c__Sordariomycetes(100);o__Hypocreales(100);f__Nectriaceae(100);unclassified;	Fungi	Ascomycota	Sordariomycetes	Hypocreales	Nectriaceae
OTU255	0	0	0	0	0	4	0	15	0	0	1	24	44	k__Fungi(100);unclassified;unclassified;unclassified;	Fungi
OTU256	18	0	1	0	2	0	0	5	0	0	0	0	26	k__Fungi(100);unclassified;unclassified;unclassified;	Fungi
OTU257	1	3	2	7	1	12	0	2	2	0	4	12	46	k__Fungi(100);p__Ascomycota(64);c__Leotiomycetes(62);o__Erysiphales(62);f__Erysiphaceae(62);g__Blumeria(62);s__Blumeria_sp(62);	Fungi	Ascomycota	Leotiomycetes	Erysiphales	Erysiphaceae	Blumeria	Blumeria_sp
OTU258	0	21	0	2	1	0	5	5	2	0	0	0	36	k__Fungi(100);unclassified;unclassified;unclassified;	Fungi
OTU259	0	2	0	6	0	0	2	12	0	4	0	0	26	k__Fungi(100);unclassified;unclassified;unclassified;	Fungi
OTU260	2	0	0	7	1	0	6	3	3	0	0	5	27	k__Fungi(100);unclassified;unclassified;unclassified;	Fungi
OTU261	2	0	5	16	9	10	43	2	0	19	7	10	123	k__Fungi(100);p__Ascomycota(100);c__Eurotiomycetes(100);o__Eurotiales(100);f__Aspergillaceae(100);g__Aspergillus(100);	Fungi	Ascomycota	Eurotiomycetes	Eurotiales	Aspergillaceae	Aspergillus
OTU262	1	0	12	8	6	17	1	3	4	0	10	3	65	k__Fungi(100);p__Ascomycota(77);c__Leotiomycetes(74);o__Erysiphales(74);f__Erysiphaceae(74);g__Blumeria(74);s__Blumeria_sp(74);	Fungi	Ascomycota	Leotiomycetes	Erysiphales	Erysiphaceae	Blumeria	Blumeria_sp
OTU263	3	16	3	0	0	5	0	0	0	0	0	0	27	k__Fungi(100);unclassified;unclassified;unclassified;	Fungi
OTU264	0	0	0	0	0	29	0	7	0	0	0	0	36	k__Fungi(100);unclassified;unclassified;unclassified;	Fungi
OTU265	0	20	2	0	2	0	22	45	0	0	16	6	113	k__Fungi(100);p__Ascomycota(100);c__Sordariomycetes(100);o__Hypocreales(100);f__Clavicipitaceae(100);g__Claviceps(100);s__Claviceps_sp(99);	Fungi	Ascomycota	Sordariomycetes	Hypocreales	Clavicipitaceae	Claviceps	Claviceps_sp
OTU266	59	5	0	0	0	0	0	0	7	10	0	0	81	k__Fungi(100);unclassified;unclassified;unclassified;	Fungi
OTU267	0	0	7	0	1	10	0	0	0	23	0	7	48	k__Fungi(100);p__Ascomycota(100);c__Sordariomycetes(100);o__Trichosphaeriales(100);f__Trichosphaeriaceae(100);g__Nigrospora(100);s__Nigrospora_oryzae(72);	Fungi	Ascomycota	Sordariomycetes	Trichosphaeriales	Trichosphaeriaceae	Nigrospora	Nigrospora_oryzae
OTU268	0	0	0	0	11	0	0	1	10	6	1	0	29	k__Fungi(100);unclassified;unclassified;unclassified;	Fungi
OTU269	59	105	173	463	49	322	25	93	215	38	405	354	2301	k__Fungi(100);p__Ascomycota(100);c__Leotiomycetes(100);o__Erysiphales(100);f__Erysiphaceae(100);g__Blumeria(100);s__Blumeria_sp(100);	Fungi	Ascomycota	Leotiomycetes	Erysiphales	Erysiphaceae	Blumeria	Blumeria_sp
OTU270	16	0	0	0	7	0	0	5	0	3	0	0	31	k__Fungi(100);unclassified;unclassified;unclassified;	Fungi
OTU271	7	5	1	0	1	0	1	2	9	1	0	0	27	k__Fungi(100);unclassified;unclassified;unclassified;	Fungi
OTU272	0	0	4	6	0	7	0	2	2	0	12	24	57	k__Fungi(100);p__Ascomycota(65);c__Leotiomycetes(63);o__Erysiphales(63);f__Erysiphaceae(63);g__Blumeria(63);s__Blumeria_sp(63);	Fungi	Ascomycota	Leotiomycetes	Erysiphales	Erysiphaceae	Blumeria	Blumeria_sp
OTU273	0	0	0	0	0	0	0	0	0	71	0	0	71	k__Fungi(100);p__Ascomycota(64);unclassified;unclassified;	Fungi	Ascomycota
OTU274	0	0	0	0	0	0	0	0	0	28	0	0	28	k__Fungi(100);p__Ascomycota(100);c__Dothideomycetes(100);o__Pleosporales(100);f__Phaeosphaeriaceae(83);unclassified;	Fungi	Ascomycota	Dothideomycetes	Pleosporales	Phaeosphaeriaceae
OTU275	0	0	0	0	0	0	23	0	0	0	1	0	24	k__Fungi(100);unclassified;unclassified;unclassified;	Fungi
OTU276	0	0	0	1	0	20	0	0	0	1	0	0	22	k__Fungi(100);unclassified;unclassified;unclassified;	Fungi
OTU277	1	5	0	0	0	0	0	5	5	5	0	0	21	k__Fungi(100);unclassified;unclassified;unclassified;	Fungi
OTU278	0	30	0	7	3	0	0	9	4	42	5	0	100	k__Fungi(100);p__Ascomycota(100);c__Dothideomycetes(98);o__Dothideales(98);f__Aureobasidiaceae(98);g__Aureobasidium(98);s__Aureobasidium_pullulans(97);	Fungi	Ascomycota	Dothideomycetes	Dothideales	Aureobasidiaceae	Aureobasidium	Aureobasidium_pullulans
OTU279	0	0	18	0	0	0	0	0	0	34	0	0	52	k__Fungi(100);p__Mortierellomycota(100);c__Mortierellomycetes(100);o__Mortierellales(100);f__Mortierellaceae(100);g__Mortierella(100);s__Mortierella_oligospora(100);	Fungi	Mortierellomycota	Mortierellomycetes	Mortierellales	Mortierellaceae	Mortierella	Mortierella_oligospora
OTU280	88	3	3	1	4	1	0	0	15	32	4	2	153	k__Fungi(100);unclassified;unclassified;unclassified;	Fungi
OTU281	0	41	0	0	0	2	0	0	0	0	0	0	43	k__Fungi(100);unclassified;unclassified;unclassified;	Fungi
OTU282	0	4	0	0	5	0	0	1	0	10	0	0	20	k__Fungi(100);unclassified;unclassified;unclassified;	Fungi
OTU283	0	8	0	0	0	0	0	14	0	0	0	0	22	k__Fungi(100);unclassified;unclassified;unclassified;	Fungi
OTU284	8	37	11	0	6	29	6	3	15	16	11	3	145	k__Fungi(100);p__unclassified_Fungi(69);c__unclassified_Fungi(69);o__unclassified_Fungi(69);f__unclassified_Fungi(69);g__unclassified_Fungi(69);s__Fungi_sp(69);	Fungi	unclassified_Fungi	unclassified_Fungi	unclassified_Fungi	unclassified_Fungi	unclassified_Fungi	Fungi_sp
OTU285	0	24	7	10	1	13	16	0	0	15	0	0	86	k__Fungi(100);p__Basidiomycota(100);c__Wallemiomycetes(100);o__Wallemiales(100);f__Wallemiaceae(100);g__Wallemia(100);s__Wallemia_sebi(95);	Fungi	Basidiomycota	Wallemiomycetes	Wallemiales	Wallemiaceae	Wallemia	Wallemia_sebi
OTU286	20	0	0	16	0	0	0	0	0	0	0	0	36	k__Fungi(100);unclassified;unclassified;unclassified;	Fungi
OTU287	0	9	0	1	0	0	10	4	0	16	0	0	40	k__Fungi(100);p__Ascomycota(100);c__Sordariomycetes(100);o__Glomerellales(100);f__Glomerellaceae(100);g__Colletotrichum(97);s__Colletotrichum_cliviae(72);	Fungi	Ascomycota	Sordariomycetes	Glomerellales	Glomerellaceae	Colletotrichum	Colletotrichum_cliviae
OTU288	0	0	0	0	0	0	27	0	0	0	0	0	27	k__Fungi(100);unclassified;unclassified;unclassified;	Fungi
OTU289	0	7	0	0	1	0	26	0	0	0	0	0	34	k__Fungi(100);p__unclassified_Fungi(75);c__unclassified_Fungi(75);o__unclassified_Fungi(75);f__unclassified_Fungi(75);g__unclassified_Fungi(75);s__Fungi_sp(75);	Fungi	unclassified_Fungi	unclassified_Fungi	unclassified_Fungi	unclassified_Fungi	unclassified_Fungi	Fungi_sp
OTU290	0	0	0	2	7	0	30	0	1	0	0	5	45	k__Fungi(100);p__Ascomycota(100);c__Sordariomycetes(100);o__Hypocreales(100);f__Hypocreales_fam_Incertae_sedis(99);g__Sarocladium(99);s__Sarocladium_strictum(96);	Fungi	Ascomycota	Sordariomycetes	Hypocreales	Hypocreales_fam_Incertae_sedis	Sarocladium	Sarocladium_strictum
OTU291	0	0	0	0	0	0	0	1	0	0	35	2	38	k__Fungi(100);unclassified;unclassified;unclassified;	Fungi
OTU292	0	0	0	0	0	0	0	0	0	0	0	59	59	k__Fungi(100);p__Ascomycota(100);c__Dothideomycetes(99);o__Botryosphaeriales(87);f__Botryosphaeriaceae(87);g__Botryosphaeria(86);s__Botryosphaeria_sp(86);	Fungi	Ascomycota	Dothideomycetes	Botryosphaeriales	Botryosphaeriaceae	Botryosphaeria	Botryosphaeria_sp
OTU293	9	4	27	27	40	32	7	23	16	1	15	15	216	k__Fungi(100);p__Ascomycota(63);unclassified;unclassified;	Fungi	Ascomycota
OTU294	0	1	0	4	28	0	0	0	0	22	0	0	55	k__Fungi(100);unclassified;unclassified;unclassified;	Fungi
OTU295	12	0	5	1	0	0	0	4	0	0	0	0	22	k__Fungi(100);unclassified;unclassified;unclassified;	Fungi
OTU296	0	1	0	0	0	0	2	0	0	5	9	1	18	k__Fungi(100);unclassified;unclassified;unclassified;	Fungi
OTU297	0	19	0	0	1	0	0	0	0	0	0	0	20	k__Fungi(100);unclassified;unclassified;unclassified;	Fungi
OTU298	0	2	4	3	1	2	1	3	1	0	13	13	43	k__Fungi(100);p__Ascomycota(94);c__Leotiomycetes(93);o__Erysiphales(93);f__Erysiphaceae(93);g__Blumeria(93);s__Blumeria_sp(93);	Fungi	Ascomycota	Leotiomycetes	Erysiphales	Erysiphaceae	Blumeria	Blumeria_sp
OTU299	0	0	7	6	1	0	0	0	13	0	0	0	27	k__Fungi(100);p__Ascomycota(100);c__Dothideomycetes(100);o__Pleosporales(100);f__Didymellaceae(78);g__Phoma(78);s__Phoma_leveillei(78);	Fungi	Ascomycota	Dothideomycetes	Pleosporales	Didymellaceae	Phoma	Phoma_leveillei
OTU300	0	0	0	0	7	0	0	2	0	0	0	24	33	k__Fungi(100);p__unclassified_Fungi(62);c__unclassified_Fungi(62);o__unclassified_Fungi(62);f__unclassified_Fungi(62);g__unclassified_Fungi(62);s__Fungi_sp(62);	Fungi	unclassified_Fungi	unclassified_Fungi	unclassified_Fungi	unclassified_Fungi	unclassified_Fungi	Fungi_sp
OTU301	0	1	0	0	0	0	6	0	0	25	0	0	32	k__Fungi(100);unclassified;unclassified;unclassified;	Fungi
OTU302	0	0	0	0	0	0	0	1	0	26	0	0	27	k__Fungi(100);unclassified;unclassified;unclassified;	Fungi
OTU303	0	0	0	0	2	0	0	14	0	0	1	2	19	k__Fungi(100);unclassified;unclassified;unclassified;	Fungi
OTU304	0	32	0	0	0	0	0	0	0	0	0	0	32	k__Fungi(100);unclassified;unclassified;unclassified;	Fungi
OTU305	0	27	3	2	0	3	0	0	10	0	7	0	52	k__Fungi(100);p__Ascomycota(100);c__Saccharomycetes(100);o__Saccharomycetales(100);f__Phaffomycetaceae(100);g__Wickerhamomyces(100);s__Wickerhamomyces_anomalus(100);	Fungi	Ascomycota	Saccharomycetes	Saccharomycetales	Phaffomycetaceae	Wickerhamomyces	Wickerhamomyces_anomalus
OTU306	0	0	0	0	0	0	0	0	0	0	0	19	19	k__Fungi(100);unclassified;unclassified;unclassified;	Fungi
OTU307	4	4	7	6	12	16	11	3	9	0	6	2	80	k__Fungi(100);unclassified;unclassified;unclassified;	Fungi
OTU308	0	0	0	0	0	0	0	0	0	18	0	8	26	k__Fungi(100);p__Ascomycota(100);c__Dothideomycetes(100);o__Botryosphaeriales(100);f__Botryosphaeriaceae(100);g__Macrophomina(96);s__Macrophomina_phaseolina(96);	Fungi	Ascomycota	Dothideomycetes	Botryosphaeriales	Botryosphaeriaceae	Macrophomina	Macrophomina_phaseolina
OTU309	0	0	0	0	0	0	0	14	0	0	0	11	25	k__Fungi(100);unclassified;unclassified;unclassified;	Fungi
OTU310	0	0	0	0	0	0	0	18	3	0	0	0	21	k__Fungi(100);unclassified;unclassified;unclassified;	Fungi
OTU311	0	1	1	1	0	5	6	0	6	0	10	8	38	k__Fungi(100);p__Ascomycota(85);c__Leotiomycetes(85);o__Erysiphales(85);f__Erysiphaceae(85);g__Blumeria(85);s__Blumeria_sp(85);	Fungi	Ascomycota	Leotiomycetes	Erysiphales	Erysiphaceae	Blumeria	Blumeria_sp
OTU312	0	21	0	0	0	0	0	0	0	6	0	0	27	k__Fungi(100);p__Ascomycota(100);c__Eurotiomycetes(99);o__Onygenales(94);f__Arachnomycetaceae(91);g__Arachnomyces(90);s__Arachnomyces_sp(64);	Fungi	Ascomycota	Eurotiomycetes	Onygenales	Arachnomycetaceae	Arachnomyces	Arachnomyces_sp
OTU313	1	10	4	1	0	17	0	1	5	3	16	1	59	k__Fungi(100);unclassified;unclassified;unclassified;	Fungi
OTU314	0	19	2	0	0	0	15	0	13	0	0	1	50	k__Fungi(100);p__Ascomycota(100);c__Eurotiomycetes(100);o__Eurotiales(100);f__Aspergillaceae(100);g__Penicillium(97);s__Penicillium_jiangxiense(95);	Fungi	Ascomycota	Eurotiomycetes	Eurotiales	Aspergillaceae	Penicillium	Penicillium_jiangxiense
OTU315	0	31	0	2	5	0	0	0	0	0	0	0	38	k__Fungi(100);p__Ascomycota(100);c__Sordariomycetes(100);o__Hypocreales(100);f__Hypocreales_fam_Incertae_sedis(99);g__Acremonium(99);s__Acremonium_brachypenium(87);	Fungi	Ascomycota	Sordariomycetes	Hypocreales	Hypocreales_fam_Incertae_sedis	Acremonium	Acremonium_brachypenium
OTU316	0	0	0	5	4	16	6	7	10	0	6	0	54	k__Fungi(100);p__Ascomycota(70);c__Leotiomycetes(65);o__Erysiphales(65);f__Erysiphaceae(65);g__Blumeria(65);s__Blumeria_sp(65);	Fungi	Ascomycota	Leotiomycetes	Erysiphales	Erysiphaceae	Blumeria	Blumeria_sp
OTU317	0	0	15	1	4	6	0	0	0	6	3	0	35	k__Fungi(100);p__Ascomycota(100);c__Leotiomycetes(77);o__Thelebolales(63);f__Pseudeurotiaceae(63);unclassified;	Fungi	Ascomycota	Leotiomycetes	Thelebolales	Pseudeurotiaceae
OTU318	0	2	0	0	0	16	4	3	1	0	0	0	26	k__Fungi(100);unclassified;unclassified;unclassified;	Fungi
OTU319	0	4	0	0	0	3	7	48	9	12	0	0	83	k__Fungi(100);p__Ascomycota(100);c__Sordariomycetes(100);o__Hypocreales(100);f__Nectriaceae(100);g__Gibberella(99);s__Gibberella_tricincta(88);	Fungi	Ascomycota	Sordariomycetes	Hypocreales	Nectriaceae	Gibberella	Gibberella_tricincta
OTU320	0	0	5	0	0	9	0	3	2	0	14	0	33	k__Fungi(100);p__Ascomycota(97);c__Leotiomycetes(90);o__Erysiphales(90);f__Erysiphaceae(90);g__Blumeria(90);s__Blumeria_sp(90);	Fungi	Ascomycota	Leotiomycetes	Erysiphales	Erysiphaceae	Blumeria	Blumeria_sp
OTU321	0	0	0	0	0	1	0	11	0	0	5	2	19	k__Fungi(100);p__Basidiomycota(67);unclassified;unclassified;	Fungi	Basidiomycota
OTU322	0	0	0	0	0	0	22	0	0	0	0	0	22	k__Fungi(100);unclassified;unclassified;unclassified;	Fungi
OTU323	0	0	0	0	0	0	29	0	0	0	0	0	29	k__Fungi(100);p__Ascomycota(100);c__Eurotiomycetes(100);o__Eurotiales(100);f__Aspergillaceae(100);g__Penicillium(100);s__Penicillium_catenatum(74);	Fungi	Ascomycota	Eurotiomycetes	Eurotiales	Aspergillaceae	Penicillium	Penicillium_catenatum
OTU324	0	0	0	0	0	0	0	30	0	0	0	0	30	k__Fungi(100);unclassified;unclassified;unclassified;	Fungi
OTU325	1	29	9	8	3	1	31	4	46	19	1	4	156	k__Fungi(100);p__Ascomycota(100);c__Saccharomycetes(100);o__Saccharomycetales(100);f__Trichomonascaceae(100);g__Trichomonascus(100);s__Trichomonascus_ciferrii(100);	Fungi	Ascomycota	Saccharomycetes	Saccharomycetales	Trichomonascaceae	Trichomonascus	Trichomonascus_ciferrii
OTU326	1	0	0	0	0	0	0	0	0	30	4	0	35	k__Fungi(100);p__Ascomycota(100);c__Dothideomycetes(100);o__Pleosporales(100);f__Didymosphaeriaceae(95);g__Pseudopithomyces(92);s__Pseudopithomyces_rosae(87);	Fungi	Ascomycota	Dothideomycetes	Pleosporales	Didymosphaeriaceae	Pseudopithomyces	Pseudopithomyces_rosae
OTU327	0	0	0	0	0	18	7	0	4	0	3	6	38	k__Fungi(100);p__Ascomycota(100);c__Saccharomycetes(100);o__Saccharomycetales(100);f__Saccharomycetales_fam_Incertae_sedis(100);g__Candida(100);s__Candida_tropicalis(100);	Fungi	Ascomycota	Saccharomycetes	Saccharomycetales	Saccharomycetales_fam_Incertae_sedis	Candida	Candida_tropicalis
OTU328	4	0	2	0	0	5	0	0	0	1	0	4	16	k__Fungi(100);unclassified;unclassified;unclassified;	Fungi
OTU329	0	0	2	4	1	3	0	1	6	0	3	17	37	k__Fungi(100);unclassified;unclassified;unclassified;	Fungi
OTU330	5	0	31	0	0	0	5	0	17	4	20	4	86	k__Fungi(100);p__unclassified_Fungi(71);c__unclassified_Fungi(71);o__unclassified_Fungi(71);f__unclassified_Fungi(71);g__unclassified_Fungi(71);s__Fungi_sp(71);	Fungi	unclassified_Fungi	unclassified_Fungi	unclassified_Fungi	unclassified_Fungi	unclassified_Fungi	Fungi_sp
OTU331	0	0	0	0	0	1	0	0	0	7	0	33	41	k__Fungi(100);unclassified;unclassified;unclassified;	Fungi
OTU332	0	0	0	0	0	0	0	0	11	0	6	3	20	k__Fungi(100);unclassified;unclassified;unclassified;	Fungi
OTU333	23	0	0	0	0	0	0	0	0	0	7	0	30	k__Fungi(100);unclassified;unclassified;unclassified;	Fungi
OTU334	0	14	0	0	0	0	0	0	0	0	0	0	14	k__Fungi(100);unclassified;unclassified;unclassified;	Fungi
OTU335	0	0	0	0	1	12	0	10	0	0	0	0	23	k__Fungi(100);unclassified;unclassified;unclassified;	Fungi
OTU336	0	14	0	0	1	0	0	0	0	8	0	0	23	k__Fungi(100);unclassified;unclassified;unclassified;	Fungi
OTU337	0	0	0	0	0	0	0	0	0	5	0	16	21	k__Fungi(100);p__Ascomycota(100);c__Saccharomycetes(100);o__Saccharomycetales(100);f__Saccharomycetales_fam_Incertae_sedis(100);g__Starmerella(100);s__Starmerella_etchellsii(100);	Fungi	Ascomycota	Saccharomycetes	Saccharomycetales	Saccharomycetales_fam_Incertae_sedis	Starmerella	Starmerella_etchellsii
OTU338	0	0	1	0	0	2	0	11	0	0	0	12	26	k__Fungi(100);p__Ascomycota(100);c__Sordariomycetes(100);o__Hypocreales(99);f__Hypocreales_fam_Incertae_sedis(99);g__Acremonium(99);s__Acremonium_cavaraeanum(99);	Fungi	Ascomycota	Sordariomycetes	Hypocreales	Hypocreales_fam_Incertae_sedis	Acremonium	Acremonium_cavaraeanum
OTU339	41	0	0	0	0	0	0	0	0	20	0	0	61	k__Fungi(100);p__Ascomycota(100);c__Sordariomycetes(99);o__Sordariales(99);f__Cephalothecaceae(99);g__Phialemonium(99);	Fungi	Ascomycota	Sordariomycetes	Sordariales	Cephalothecaceae	Phialemonium
OTU340	1	0	0	2	15	8	0	0	0	17	4	0	47	k__Fungi(100);p__Ascomycota(100);c__Saccharomycetes(100);o__Saccharomycetales(100);f__Debaryomycetaceae(99);g__Meyerozyma(99);s__Meyerozyma_guilliermondii(81);	Fungi	Ascomycota	Saccharomycetes	Saccharomycetales	Debaryomycetaceae	Meyerozyma	Meyerozyma_guilliermondii
OTU341	2	0	0	0	0	5	0	0	0	0	8	0	15	k__Fungi(100);unclassified;unclassified;unclassified;	Fungi
OTU342	0	0	0	0	1	0	0	15	0	0	0	0	16	k__Fungi(100);unclassified;unclassified;unclassified;	Fungi
OTU343	0	4	0	0	4	2	0	3	0	0	0	2	15	k__Fungi(100);unclassified;unclassified;unclassified;	Fungi
OTU344	1	4	0	0	0	2	14	0	0	0	5	0	26	k__Fungi(100);unclassified;unclassified;unclassified;	Fungi
OTU345	0	0	0	0	0	0	7	0	0	0	1	14	22	k__Fungi(100);unclassified;unclassified;unclassified;	Fungi
OTU346	13	0	0	0	0	8	0	0	0	0	0	5	26	k__Fungi(100);p__Ascomycota(100);c__Eurotiomycetes(100);o__Eurotiales(100);f__Aspergillaceae(100);g__Penicillium(99);s__Penicillium_cinnamopurpureum(98);	Fungi	Ascomycota	Eurotiomycetes	Eurotiales	Aspergillaceae	Penicillium	Penicillium_cinnamopurpureum
OTU347	0	0	0	0	0	0	0	0	0	16	0	18	34	k__Fungi(100);p__Ascomycota(100);c__Saccharomycetes(100);o__Saccharomycetales(100);f__Trichomonascaceae(100);g__Blastobotrys(100);s__Blastobotrys_proliferans(78);	Fungi	Ascomycota	Saccharomycetes	Saccharomycetales	Trichomonascaceae	Blastobotrys	Blastobotrys_proliferans
OTU348	0	38	0	0	0	0	0	0	0	0	0	0	38	k__Fungi(100);p__Ascomycota(99);c__Saccharomycetes(99);o__Saccharomycetales(99);f__Trichomonascaceae(72);g__Trichomonascus(69);s__Trichomonascus_sp(62);	Fungi	Ascomycota	Saccharomycetes	Saccharomycetales	Trichomonascaceae	Trichomonascus	Trichomonascus_sp
OTU349	0	15	0	13	0	2	0	0	0	13	0	0	43	k__Fungi(100);p__Ascomycota(100);c__Saccharomycetes(100);o__Saccharomycetales(100);f__Saccharomycetaceae(100);g__Eremothecium(100);s__Eremothecium_coryli(93);	Fungi	Ascomycota	Saccharomycetes	Saccharomycetales	Saccharomycetaceae	Eremothecium	Eremothecium_coryli
OTU350	0	0	0	8	0	1	0	2	0	12	0	0	23	k__Fungi(100);unclassified;unclassified;unclassified;	Fungi
OTU351	0	0	0	0	0	0	21	0	0	0	0	0	21	k__Fungi(100);p__Ascomycota(100);c__Eurotiomycetes(100);o__Onygenales(100);f__Onygenaceae(93);g__Auxarthron(93);s__Auxarthron_thaxteri(81);	Fungi	Ascomycota	Eurotiomycetes	Onygenales	Onygenaceae	Auxarthron	Auxarthron_thaxteri
OTU352	0	22	0	0	0	0	0	0	0	0	0	0	22	k__Fungi(100);p__Ascomycota(100);c__Saccharomycetes(100);o__Saccharomycetales(100);f__Trichomonascaceae(100);g__Trichomonascus(100);s__Trichomonascus_ciferrii(100);	Fungi	Ascomycota	Saccharomycetes	Saccharomycetales	Trichomonascaceae	Trichomonascus	Trichomonascus_ciferrii
OTU353	0	36	1	1	1	0	0	0	0	0	0	0	39	k__Fungi(100);p__unclassified_Fungi(64);c__unclassified_Fungi(64);o__unclassified_Fungi(64);f__unclassified_Fungi(64);g__unclassified_Fungi(64);s__Fungi_sp(64);	Fungi	unclassified_Fungi	unclassified_Fungi	unclassified_Fungi	unclassified_Fungi	unclassified_Fungi	Fungi_sp
OTU354	4	0	0	0	0	0	0	5	0	0	4	0	13	k__Fungi(100);unclassified;unclassified;unclassified;	Fungi
OTU355	3	0	0	0	0	7	0	4	0	0	0	13	27	k__Fungi(100);p__Ascomycota(100);c__Eurotiomycetes(99);o__Eurotiales(99);f__Aspergillaceae(99);g__Aspergillus(94);	Fungi	Ascomycota	Eurotiomycetes	Eurotiales	Aspergillaceae	Aspergillus
OTU356	3	0	0	0	0	1	6	0	1	0	2	8	21	k__Fungi(100);unclassified;unclassified;unclassified;	Fungi
OTU357	0	0	0	0	13	4	0	0	0	0	0	0	17	k__Fungi(100);unclassified;unclassified;unclassified;	Fungi
OTU358	0	0	0	0	0	0	0	1	0	0	0	12	13	k__Fungi(100);unclassified;unclassified;unclassified;	Fungi
OTU359	1	23	6	7	8	6	14	0	0	17	3	14	99	k__Fungi(100);p__Ascomycota(100);c__Sordariomycetes(100);o__Microascales(100);f__Microascaceae(100);g__Scopulariopsis(100);s__Scopulariopsis_cordiae(63);	Fungi	Ascomycota	Sordariomycetes	Microascales	Microascaceae	Scopulariopsis	Scopulariopsis_cordiae
OTU360	0	0	0	0	0	14	21	0	0	0	0	0	35	k__Fungi(100);p__Basidiomycota(100);c__Tremellomycetes(100);o__Trichosporonales(100);f__Trichosporonaceae(100);g__Cutaneotrichosporon(94);s__Cutaneotrichosporon_cutaneum(89);	Fungi	Basidiomycota	Tremellomycetes	Trichosporonales	Trichosporonaceae	Cutaneotrichosporon	Cutaneotrichosporon_cutaneum
OTU361	5	0	0	0	2	0	0	0	0	0	0	10	17	k__Fungi(100);unclassified;unclassified;unclassified;	Fungi
OTU362	1	0	0	0	1	3	0	1	0	8	3	0	17	k__Fungi(100);unclassified;unclassified;unclassified;	Fungi
OTU363	10	0	0	0	0	1	0	1	0	6	0	0	18	k__Fungi(100);unclassified;unclassified;unclassified;	Fungi
OTU364	0	0	0	0	0	0	0	0	0	0	4	8	12	k__Fungi(100);unclassified;unclassified;unclassified;	Fungi
OTU365	0	0	0	0	0	0	0	0	0	17	0	0	17	k__Fungi(100);unclassified;unclassified;unclassified;	Fungi
OTU366	1	3	0	4	0	0	0	0	0	11	0	12	31	k__Fungi(100);p__unclassified_Fungi(81);c__unclassified_Fungi(81);o__unclassified_Fungi(81);f__unclassified_Fungi(81);g__unclassified_Fungi(81);s__Fungi_sp(81);	Fungi	unclassified_Fungi	unclassified_Fungi	unclassified_Fungi	unclassified_Fungi	unclassified_Fungi	Fungi_sp
OTU367	0	0	0	0	0	0	0	19	0	0	0	0	19	k__Fungi(100);unclassified;unclassified;unclassified;	Fungi
OTU368	0	0	0	0	0	0	3	0	0	6	1	14	24	k__Fungi(100);unclassified;unclassified;unclassified;	Fungi
OTU369	8	0	0	0	0	0	0	0	0	0	0	3	11	k__Fungi(100);unclassified;unclassified;unclassified;	Fungi
OTU370	0	10	0	0	1	16	0	0	0	0	0	0	27	k__Fungi(100);p__Ascomycota(100);c__Dothideomycetes(100);o__Pleosporales(100);f__Phaeosphaeriaceae(100);g__Phaeosphaeria(64);	Fungi	Ascomycota	Dothideomycetes	Pleosporales	Phaeosphaeriaceae	Phaeosphaeria
OTU371	0	23	0	0	0	2	6	0	0	1	0	0	32	k__Fungi(100);p__Mucoromycota(100);c__Mucoromycetes(100);o__Mucorales(100);f__Lichtheimiaceae(100);g__Lichtheimia(100);s__Lichtheimia_corymbifera(100);	Fungi	Mucoromycota	Mucoromycetes	Mucorales	Lichtheimiaceae	Lichtheimia	Lichtheimia_corymbifera
OTU372	0	0	0	1	0	0	0	9	2	5	3	2	22	k__Fungi(100);unclassified;unclassified;unclassified;	Fungi
OTU373	0	6	8	10	0	7	0	6	6	6	12	5	66	k__Fungi(100);p__Ascomycota(76);c__Leotiomycetes(76);o__Erysiphales(76);f__Erysiphaceae(76);g__Blumeria(76);s__Blumeria_sp(76);	Fungi	Ascomycota	Leotiomycetes	Erysiphales	Erysiphaceae	Blumeria	Blumeria_sp
OTU374	5	24	1	0	0	0	0	6	1	0	0	0	37	k__Fungi(100);p__unclassified_Fungi(68);c__unclassified_Fungi(68);o__unclassified_Fungi(68);f__unclassified_Fungi(68);g__unclassified_Fungi(68);s__Fungi_sp(68);	Fungi	unclassified_Fungi	unclassified_Fungi	unclassified_Fungi	unclassified_Fungi	unclassified_Fungi	Fungi_sp
OTU375	1	2	3	1	0	5	0	0	0	45	0	1	58	k__Fungi(100);unclassified;unclassified;unclassified;	Fungi
OTU376	15	0	0	0	0	0	0	0	0	0	0	0	15	k__Fungi(100);unclassified;unclassified;unclassified;	Fungi
OTU377	0	0	6	0	2	0	8	0	0	0	0	6	22	k__Fungi(100);p__Basidiomycota(100);c__Tremellomycetes(100);o__Tremellales(100);f__Tremellaceae(100);g__Bulleromyces(100);s__Bulleromyces_albus(100);	Fungi	Basidiomycota	Tremellomycetes	Tremellales	Tremellaceae	Bulleromyces	Bulleromyces_albus
OTU378	1	0	4	0	5	2	4	1	0	0	1	6	24	k__Fungi(100);p__Ascomycota(78);c__Leotiomycetes(73);o__Erysiphales(73);f__Erysiphaceae(73);g__Blumeria(73);s__Blumeria_sp(73);	Fungi	Ascomycota	Leotiomycetes	Erysiphales	Erysiphaceae	Blumeria	Blumeria_sp
OTU379	4	0	1	0	0	0	0	8	0	0	0	0	13	k__Fungi(100);unclassified;unclassified;unclassified;	Fungi
OTU380	0	0	0	0	0	0	0	23	0	0	0	0	23	k__Fungi(100);p__Ascomycota(100);c__Leotiomycetes(100);o__Helotiales(100);f__Helotiales_fam_Incertae_sedis(84);g__Cadophora(84);s__Cadophora_gregata(83);	Fungi	Ascomycota	Leotiomycetes	Helotiales	Helotiales_fam_Incertae_sedis	Cadophora	Cadophora_gregata
OTU381	0	32	2	0	0	5	0	0	0	15	0	0	54	k__Fungi(100);p__unclassified_Fungi(75);c__unclassified_Fungi(75);o__unclassified_Fungi(75);f__unclassified_Fungi(75);g__unclassified_Fungi(75);s__Fungi_sp(75);	Fungi	unclassified_Fungi	unclassified_Fungi	unclassified_Fungi	unclassified_Fungi	unclassified_Fungi	Fungi_sp
OTU382	0	0	0	0	3	7	0	0	0	0	4	0	14	k__Fungi(100);unclassified;unclassified;unclassified;	Fungi
OTU383	0	0	0	0	0	0	0	2	19	0	2	0	23	k__Fungi(100);unclassified;unclassified;unclassified;	Fungi
OTU384	0	0	1	0	0	0	27	0	0	0	0	0	28	k__Fungi(100);unclassified;unclassified;unclassified;	Fungi
OTU385	0	0	0	0	0	0	0	0	0	46	0	0	46	k__Fungi(100);unclassified;unclassified;unclassified;	Fungi
OTU386	4	22	10	3	3	7	15	0	0	25	0	0	89	k__Fungi(100);p__Mucoromycota(100);c__Mucoromycetes(100);o__Mucorales(100);f__Syncephalastraceae(100);g__Syncephalastrum(100);s__Syncephalastrum_racemosum(79);	Fungi	Mucoromycota	Mucoromycetes	Mucorales	Syncephalastraceae	Syncephalastrum	Syncephalastrum_racemosum
OTU387	3	8	0	0	0	0	0	0	0	0	2	0	13	k__Fungi(100);unclassified;unclassified;unclassified;	Fungi
OTU388	0	0	4	1	1	9	7	0	0	0	3	6	31	k__Fungi(100);p__unclassified_Fungi(93);c__unclassified_Fungi(93);o__unclassified_Fungi(93);f__unclassified_Fungi(93);g__unclassified_Fungi(93);s__Fungi_sp(93);	Fungi	unclassified_Fungi	unclassified_Fungi	unclassified_Fungi	unclassified_Fungi	unclassified_Fungi	Fungi_sp
OTU389	0	41	0	0	0	0	0	0	0	0	0	0	41	k__Fungi(100);p__Basidiomycota(100);c__Agaricomycetes(100);o__Boletales(100);f__Coniophoraceae(100);g__Coniophora(100);s__Coniophora_marmorata(96);	Fungi	Basidiomycota	Agaricomycetes	Boletales	Coniophoraceae	Coniophora	Coniophora_marmorata
OTU390	2	14	0	0	0	1	0	0	0	0	0	0	17	k__Fungi(100);unclassified;unclassified;unclassified;	Fungi
OTU391	0	0	0	0	3	0	0	0	0	1	11	1	16	k__Fungi(100);unclassified;unclassified;unclassified;	Fungi
OTU392	0	0	0	0	0	0	8	11	0	0	0	0	19	k__Fungi(100);unclassified;unclassified;unclassified;	Fungi
OTU393	2	0	3	0	0	0	0	1	0	0	0	20	26	k__Fungi(100);p__unclassified_Fungi(72);c__unclassified_Fungi(72);o__unclassified_Fungi(72);f__unclassified_Fungi(72);g__unclassified_Fungi(72);s__Fungi_sp(72);	Fungi	unclassified_Fungi	unclassified_Fungi	unclassified_Fungi	unclassified_Fungi	unclassified_Fungi	Fungi_sp
OTU394	1	0	0	0	2	0	1	7	4	0	0	0	15	k__Fungi(100);unclassified;unclassified;unclassified;	Fungi
OTU395	0	0	0	0	0	0	13	0	0	24	0	0	37	k__Fungi(100);p__Mucoromycota(100);c__Mucoromycetes(100);o__Mucorales(100);f__Mucoraceae(100);g__Actinomucor(100);s__Actinomucor_elegans(98);	Fungi	Mucoromycota	Mucoromycetes	Mucorales	Mucoraceae	Actinomucor	Actinomucor_elegans
OTU396	0	0	0	0	0	15	0	0	0	0	0	0	15	k__Fungi(100);p__Ascomycota(100);c__Sordariomycetes(100);o__Hypocreales(100);unclassified;	Fungi	Ascomycota	Sordariomycetes	Hypocreales
OTU397	0	0	0	0	4	1	0	3	0	0	5	1	14	k__Fungi(100);unclassified;unclassified;unclassified;	Fungi
OTU398	0	0	0	0	1	0	0	7	7	5	3	2	25	k__Fungi(100);unclassified;unclassified;unclassified;	Fungi
OTU399	1	0	0	1	0	1	0	4	0	0	10	4	21	k__Fungi(100);p__Ascomycota(76);c__Leotiomycetes(73);o__Erysiphales(73);f__Erysiphaceae(73);g__Blumeria(73);s__Blumeria_sp(73);	Fungi	Ascomycota	Leotiomycetes	Erysiphales	Erysiphaceae	Blumeria	Blumeria_sp
OTU400	0	0	0	0	0	16	0	0	0	0	0	0	16	k__Fungi(100);unclassified;unclassified;unclassified;	Fungi
OTU401	0	0	0	5	1	0	0	1	8	2	0	0	17	k__Fungi(100);unclassified;unclassified;unclassified;	Fungi
OTU402	0	0	0	0	0	0	0	0	0	21	0	0	21	k__Fungi(100);unclassified;unclassified;unclassified;	Fungi
OTU403	0	6	2	5	0	0	0	0	3	0	0	0	16	k__Fungi(100);unclassified;unclassified;unclassified;	Fungi
OTU404	0	0	0	0	0	0	0	0	0	10	0	0	10	k__Fungi(100);unclassified;unclassified;unclassified;	Fungi
OTU405	1	0	1	8	0	0	0	5	1	0	0	5	21	k__Fungi(100);unclassified;unclassified;unclassified;	Fungi
OTU406	1	0	0	0	3	0	0	0	7	7	2	3	23	k__Fungi(100);unclassified;unclassified;unclassified;	Fungi
OTU407	0	13	0	0	0	0	0	0	0	0	0	0	13	k__Fungi(100);unclassified;unclassified;unclassified;	Fungi
OTU408	1	0	0	0	0	3	0	3	0	0	6	2	15	k__Fungi(100);unclassified;unclassified;unclassified;	Fungi
OTU409	0	15	0	1	0	0	0	0	0	3	2	2	23	k__Fungi(100);p__unclassified_Fungi(86);c__unclassified_Fungi(86);o__unclassified_Fungi(86);f__unclassified_Fungi(86);g__unclassified_Fungi(86);s__Fungi_sp(86);	Fungi	unclassified_Fungi	unclassified_Fungi	unclassified_Fungi	unclassified_Fungi	unclassified_Fungi	Fungi_sp
OTU410	0	20	0	0	0	0	0	0	0	0	0	0	20	k__Fungi(100);p__Ascomycota(100);c__Saccharomycetes(100);o__Saccharomycetales(100);f__Dipodascaceae(100);g__Dipodascus(92);s__Dipodascus_geotrichum(92);	Fungi	Ascomycota	Saccharomycetes	Saccharomycetales	Dipodascaceae	Dipodascus	Dipodascus_geotrichum
OTU411	0	0	1	0	0	0	0	2	0	0	0	13	16	k__Fungi(100);unclassified;unclassified;unclassified;	Fungi
OTU412	0	0	0	0	0	23	0	0	0	0	0	0	23	k__Fungi(100);unclassified;unclassified;unclassified;	Fungi
OTU413	0	0	0	0	0	4	0	0	4	0	2	0	10	k__Fungi(100);unclassified;unclassified;unclassified;	Fungi
OTU414	0	0	0	0	0	0	0	0	0	0	0	17	17	k__Fungi(100);unclassified;unclassified;unclassified;	Fungi
OTU415	15	0	0	1	0	2	0	0	0	0	0	0	18	k__Fungi(100);unclassified;unclassified;unclassified;	Fungi
OTU416	0	0	0	0	4	0	1	1	15	4	0	0	25	k__Fungi(100);unclassified;unclassified;unclassified;	Fungi
OTU417	0	0	0	1	1	0	0	0	8	7	0	0	17	k__Fungi(100);p__Basidiomycota(100);c__Tremellomycetes(100);o__Tremellales(100);f__Bulleribasidiaceae(100);g__Dioszegia(100);s__Dioszegia_zsoltii_var._yunnanensis(95);	Fungi	Basidiomycota	Tremellomycetes	Tremellales	Bulleribasidiaceae	Dioszegia	Dioszegia_zsoltii_var._yunnanensis
OTU418	0	0	0	0	0	0	0	0	0	0	0	14	14	k__Fungi(100);unclassified;unclassified;unclassified;	Fungi
OTU419	2	0	0	4	0	0	0	0	0	4	0	0	10	k__Fungi(100);unclassified;unclassified;unclassified;	Fungi
OTU420	2	0	0	0	0	6	0	0	0	3	0	0	11	k__Fungi(100);unclassified;unclassified;unclassified;	Fungi
OTU421	0	0	7	0	0	2	0	3	0	0	0	0	12	k__Fungi(100);p__Ascomycota(82);unclassified;unclassified;	Fungi	Ascomycota
OTU422	0	0	0	0	0	0	11	2	0	0	0	0	13	k__Fungi(100);unclassified;unclassified;unclassified;	Fungi
OTU423	0	19	0	0	0	0	0	0	0	0	0	0	19	k__Fungi(100);p__Ascomycota(100);c__Sordariomycetes(100);o__Hypocreales(100);f__Hypocreaceae(100);g__Trichoderma(100);s__Trichoderma_reesei(79);	Fungi	Ascomycota	Sordariomycetes	Hypocreales	Hypocreaceae	Trichoderma	Trichoderma_reesei
OTU424	0	0	0	0	0	1	0	8	0	1	0	10	20	k__Fungi(100);unclassified;unclassified;unclassified;	Fungi
OTU425	0	0	0	21	0	0	0	0	0	0	0	0	21	k__Fungi(100);p__Basidiomycota(100);c__Tremellomycetes(96);o__Tremellales(96);f__Bulleribasidiaceae(96);g__Hannaella(94);	Fungi	Basidiomycota	Tremellomycetes	Tremellales	Bulleribasidiaceae	Hannaella
OTU426	0	0	1	0	1	0	0	0	0	4	4	0	10	k__Fungi(100);unclassified;unclassified;unclassified;	Fungi
OTU427	0	0	0	0	1	0	0	0	6	9	0	0	16	k__Fungi(100);p__Basidiomycota(100);c__Tremellomycetes(100);o__Tremellales(100);f__Tremellaceae(100);g__Cryptococcus(100);s__Cryptococcus_longus(100);	Fungi	Basidiomycota	Tremellomycetes	Tremellales	Tremellaceae	Cryptococcus	Cryptococcus_longus
OTU428	0	34	7	1	10	0	0	0	0	14	1	2	69	k__Fungi(100);p__Basidiomycota(100);c__Ustilaginomycetes(100);o__Ustilaginales(100);f__Ustilaginaceae(100);g__Ustilago(100);s__Ustilago_hordei(100);	Fungi	Basidiomycota	Ustilaginomycetes	Ustilaginales	Ustilaginaceae	Ustilago	Ustilago_hordei
OTU429	0	0	0	0	0	0	0	0	0	11	0	0	11	k__Fungi(100);unclassified;unclassified;unclassified;	Fungi
OTU430	0	0	0	0	0	0	12	3	0	3	0	1	19	k__Fungi(100);unclassified;unclassified;unclassified;	Fungi
OTU431	0	0	0	0	0	18	1	8	0	0	0	2	29	k__Fungi(100);unclassified;unclassified;unclassified;	Fungi
OTU432	2	0	1	6	3	5	0	12	0	1	5	4	39	k__Fungi(100);unclassified;unclassified;unclassified;	Fungi
OTU433	0	0	0	0	0	0	0	0	0	19	0	0	19	k__Fungi(100);unclassified;unclassified;unclassified;	Fungi
OTU434	0	0	2	0	2	0	0	0	10	0	0	5	19	k__Fungi(100);p__Ascomycota(100);c__Saccharomycetes(100);o__Saccharomycetales(100);f__Saccharomycetaceae(100);g__Issatchenkia(100);s__Issatchenkia_orientalis(97);	Fungi	Ascomycota	Saccharomycetes	Saccharomycetales	Saccharomycetaceae	Issatchenkia	Issatchenkia_orientalis
OTU435	0	2	0	0	0	0	0	7	1	8	0	0	18	k__Fungi(100);unclassified;unclassified;unclassified;	Fungi
OTU436	0	0	0	0	0	6	0	0	0	3	0	2	11	k__Fungi(100);unclassified;unclassified;unclassified;	Fungi
OTU437	4	0	1	0	0	5	0	0	0	0	0	0	10	k__Fungi(100);unclassified;unclassified;unclassified;	Fungi
OTU438	0	11	0	3	0	0	0	5	0	0	0	0	19	k__Fungi(100);p__Ascomycota(100);c__Sordariomycetes(100);o__Hypocreales(100);f__Nectriaceae(99);g__Fusarium(81);	Fungi	Ascomycota	Sordariomycetes	Hypocreales	Nectriaceae	Fusarium
OTU439	0	0	0	0	0	0	0	0	0	0	0	11	11	k__Fungi(100);unclassified;unclassified;unclassified;	Fungi
OTU440	3	0	3	0	1	6	0	0	2	0	0	0	15	k__Fungi(100);unclassified;unclassified;unclassified;	Fungi
OTU441	0	0	0	0	0	0	0	11	0	2	0	3	16	k__Fungi(100);unclassified;unclassified;unclassified;	Fungi
OTU442	0	0	0	0	0	0	0	0	0	0	12	0	12	k__Fungi(100);unclassified;unclassified;unclassified;	Fungi
OTU443	0	0	0	0	0	0	0	2	1	3	3	6	15	k__Fungi(100);unclassified;unclassified;unclassified;	Fungi
OTU444	0	0	2	4	0	3	3	2	0	0	3	12	29	k__Fungi(100);p__Ascomycota(91);c__Leotiomycetes(89);o__Erysiphales(89);f__Erysiphaceae(89);g__Blumeria(89);s__Blumeria_sp(89);	Fungi	Ascomycota	Leotiomycetes	Erysiphales	Erysiphaceae	Blumeria	Blumeria_sp
OTU445	0	15	0	0	1	0	0	0	0	0	0	3	19	k__Fungi(100);p__Ascomycota(100);c__Dothideomycetes(100);o__Pleosporales(100);f__Pleosporaceae(100);g__Edenia(99);s__Edenia_gomezpompae(99);	Fungi	Ascomycota	Dothideomycetes	Pleosporales	Pleosporaceae	Edenia	Edenia_gomezpompae
OTU446	0	0	0	0	0	0	11	0	0	0	0	0	11	k__Fungi(100);unclassified;unclassified;unclassified;	Fungi
OTU447	0	15	0	0	0	0	0	0	0	0	0	0	15	k__Fungi(100);unclassified;unclassified;unclassified;	Fungi
OTU448	0	0	0	0	0	0	0	3	0	11	0	0	14	k__Fungi(100);unclassified;unclassified;unclassified;	Fungi
OTU449	0	0	0	1	0	0	0	25	0	1	0	0	27	k__Fungi(100);p__unclassified_Fungi(88);c__unclassified_Fungi(88);o__unclassified_Fungi(88);f__unclassified_Fungi(88);g__unclassified_Fungi(88);s__Fungi_sp(88);	Fungi	unclassified_Fungi	unclassified_Fungi	unclassified_Fungi	unclassified_Fungi	unclassified_Fungi	Fungi_sp
OTU450	0	0	0	0	0	12	0	0	0	0	0	0	12	k__Fungi(100);p__Ascomycota(100);c__Sordariomycetes(99);o__Hypocreales(96);f__unclassified_Hypocreales(69);g__unclassified_Hypocreales(69);s__Hypocreales_sp(69);	Fungi	Ascomycota	Sordariomycetes	Hypocreales	unclassified_Hypocreales	unclassified_Hypocreales	Hypocreales_sp
OTU451	0	0	0	0	0	0	0	0	10	0	0	0	10	k__Fungi(100);p__Ascomycota(100);c__Dothideomycetes(100);o__Pleosporales(100);f__Pleosporaceae(100);g__Curvularia(100);s__Curvularia_protuberata(100);	Fungi	Ascomycota	Dothideomycetes	Pleosporales	Pleosporaceae	Curvularia	Curvularia_protuberata
OTU452	0	9	1	0	0	0	0	3	0	0	1	14	28	k__Fungi(100);p__Ascomycota(87);c__Leotiomycetes(86);o__Erysiphales(86);f__Erysiphaceae(86);g__Blumeria(86);s__Blumeria_sp(86);	Fungi	Ascomycota	Leotiomycetes	Erysiphales	Erysiphaceae	Blumeria	Blumeria_sp
OTU453	0	0	0	2	0	0	3	2	0	0	3	10	20	k__Fungi(100);unclassified;unclassified;unclassified;	Fungi
OTU454	3	11	1	1	2	2	0	0	11	7	0	8	46	k__Fungi(100);p__Ascomycota(100);c__Eurotiomycetes(100);o__Eurotiales(100);f__Aspergillaceae(100);g__Aspergillus(93);s__Aspergillus_penicillioides(88);	Fungi	Ascomycota	Eurotiomycetes	Eurotiales	Aspergillaceae	Aspergillus	Aspergillus_penicillioides
OTU455	0	0	0	0	0	9	0	0	0	3	0	0	12	k__Fungi(100);p__Ascomycota(100);c__Sordariomycetes(98);o__Hypocreales(94);unclassified;	Fungi	Ascomycota	Sordariomycetes	Hypocreales
OTU456	0	0	0	0	0	0	0	3	12	0	0	0	15	k__Fungi(100);unclassified;unclassified;unclassified;	Fungi
OTU457	0	6	0	0	0	0	0	0	8	0	4	0	18	k__Fungi(100);unclassified;unclassified;unclassified;	Fungi
OTU458	0	0	0	0	0	0	3	0	0	4	0	7	14	k__Fungi(100);p__unclassified_Fungi(79);c__unclassified_Fungi(79);o__unclassified_Fungi(79);f__unclassified_Fungi(79);g__unclassified_Fungi(79);s__Fungi_sp(79);	Fungi	unclassified_Fungi	unclassified_Fungi	unclassified_Fungi	unclassified_Fungi	unclassified_Fungi	Fungi_sp
OTU459	0	0	0	1	0	0	0	6	1	0	3	0	11	k__Fungi(100);unclassified;unclassified;unclassified;	Fungi
OTU460	0	0	0	0	0	0	12	0	0	0	0	0	12	k__Fungi(100);p__Ascomycota(100);c__Eurotiomycetes(100);o__Eurotiales(100);f__Aspergillaceae(100);g__Penicillium(99);	Fungi	Ascomycota	Eurotiomycetes	Eurotiales	Aspergillaceae	Penicillium
OTU461	0	0	0	0	0	5	0	6	0	0	0	0	11	k__Fungi(100);unclassified;unclassified;unclassified;	Fungi
OTU462	0	12	1	1	0	0	0	4	5	6	0	0	29	k__Fungi(100);p__Ascomycota(100);c__Eurotiomycetes(100);o__Eurotiales(100);f__Aspergillaceae(100);g__Penicillium(97);s__Penicillium_citrinum(92);	Fungi	Ascomycota	Eurotiomycetes	Eurotiales	Aspergillaceae	Penicillium	Penicillium_citrinum
OTU463	0	0	0	5	11	0	9	0	0	0	0	0	25	k__Fungi(100);p__Ascomycota(100);c__Sordariomycetes(100);o__Glomerellales(86);f__Plectosphaerellaceae(86);g__Chordomyces(85);s__Chordomyces_antarcticus(85);	Fungi	Ascomycota	Sordariomycetes	Glomerellales	Plectosphaerellaceae	Chordomyces	Chordomyces_antarcticus
OTU464	1	4	0	2	0	4	0	3	4	0	1	1	20	k__Fungi(100);p__unclassified_Fungi(68);c__unclassified_Fungi(68);o__unclassified_Fungi(68);f__unclassified_Fungi(68);g__unclassified_Fungi(68);s__Fungi_sp(68);	Fungi	unclassified_Fungi	unclassified_Fungi	unclassified_Fungi	unclassified_Fungi	unclassified_Fungi	Fungi_sp
OTU465	0	0	0	0	0	0	0	0	0	9	0	0	9	k__Fungi(100);unclassified;unclassified;unclassified;	Fungi
OTU466	0	4	0	1	1	0	0	0	8	3	0	0	17	k__Fungi(100);unclassified;unclassified;unclassified;	Fungi
OTU467	0	13	0	0	0	0	0	0	0	24	0	0	37	k__Fungi(100);p__Ascomycota(100);c__Sordariomycetes(100);o__Sordariales(100);f__Lasiosphaeriaceae(98);g__Podospora(77);s__Podospora_intestinacea(77);	Fungi	Ascomycota	Sordariomycetes	Sordariales	Lasiosphaeriaceae	Podospora	Podospora_intestinacea
OTU468	0	9	0	0	0	0	0	1	0	0	0	0	10	k__Fungi(100);unclassified;unclassified;unclassified;	Fungi
OTU469	0	0	0	0	11	0	0	0	0	0	0	0	11	k__Fungi(100);unclassified;unclassified;unclassified;	Fungi
OTU470	0	0	0	0	13	0	0	0	0	0	0	0	13	k__Fungi(100);unclassified;unclassified;unclassified;	Fungi
OTU471	0	0	0	0	0	0	0	0	0	0	9	0	9	k__Fungi(100);unclassified;unclassified;unclassified;	Fungi
OTU472	0	0	0	0	0	2	3	5	0	1	0	7	18	k__Fungi(100);unclassified;unclassified;unclassified;	Fungi
OTU473	0	0	0	1	2	7	1	0	0	2	5	1	19	k__Fungi(100);p__Ascomycota(100);c__Saccharomycetes(100);o__Saccharomycetales(100);f__Saccharomycetaceae(100);g__Saccharomyces(100);	Fungi	Ascomycota	Saccharomycetes	Saccharomycetales	Saccharomycetaceae	Saccharomyces
OTU474	0	0	0	0	0	0	0	0	0	28	0	1	29	k__Fungi(100);p__Basidiomycota(100);c__Cystobasidiomycetes(100);o__Cystobasidiomycetes_ord_Incertae_sedis(100);f__Symmetrosporaceae(100);g__Symmetrospora(100);s__Symmetrospora_coprosmae(73);	Fungi	Basidiomycota	Cystobasidiomycetes	Cystobasidiomycetes_ord_Incertae_sedis	Symmetrosporaceae	Symmetrospora	Symmetrospora_coprosmae
OTU475	0	0	0	0	0	4	0	5	0	0	0	0	9	k__Fungi(100);unclassified;unclassified;unclassified;	Fungi
OTU476	2	0	1	1	2	10	0	0	0	0	4	0	20	k__Fungi(100);unclassified;unclassified;unclassified;	Fungi
OTU477	0	0	0	0	0	0	9	0	0	0	0	0	9	k__Fungi(100);unclassified;unclassified;unclassified;	Fungi
OTU478	2	3	0	2	0	1	0	0	0	2	0	0	10	k__Fungi(100);unclassified;unclassified;unclassified;	Fungi
OTU479	0	0	0	0	8	0	0	5	0	0	0	0	13	k__Fungi(100);unclassified;unclassified;unclassified;	Fungi
OTU480	4	0	0	0	0	0	0	0	0	0	0	7	11	k__Fungi(100);unclassified;unclassified;unclassified;	Fungi
OTU481	6	0	0	1	1	0	0	0	0	0	0	0	8	k__Fungi(100);unclassified;unclassified;unclassified;	Fungi
OTU482	0	0	0	0	0	0	0	0	10	0	0	0	10	k__Fungi(100);unclassified;unclassified;unclassified;	Fungi
OTU483	0	0	0	0	0	0	0	0	0	2	7	0	9	k__Fungi(100);unclassified;unclassified;unclassified;	Fungi
OTU484	0	12	0	2	0	0	0	2	0	1	0	0	17	k__Fungi(100);unclassified;unclassified;unclassified;	Fungi
OTU485	0	0	0	0	0	0	0	0	0	0	19	0	19	k__Fungi(100);p__Ascomycota(100);c__Dothideomycetes(100);o__Pleosporales(100);f__Cucurbitariaceae(96);unclassified;	Fungi	Ascomycota	Dothideomycetes	Pleosporales	Cucurbitariaceae
OTU486	0	0	0	0	0	0	0	0	28	0	0	0	28	k__Fungi(100);unclassified;unclassified;unclassified;	Fungi
OTU487	3	1	3	1	1	0	0	2	5	0	4	11	31	k__Fungi(100);p__Ascomycota(86);c__Leotiomycetes(85);o__Erysiphales(85);f__Erysiphaceae(85);g__Blumeria(85);s__Blumeria_sp(85);	Fungi	Ascomycota	Leotiomycetes	Erysiphales	Erysiphaceae	Blumeria	Blumeria_sp
OTU488	0	0	0	16	0	0	0	0	0	0	0	0	16	k__Fungi(100);unclassified;unclassified;unclassified;	Fungi
OTU489	0	0	0	8	3	0	0	0	0	0	0	0	11	k__Fungi(100);unclassified;unclassified;unclassified;	Fungi
OTU490	0	5	0	0	0	5	16	0	0	0	0	31	57	k__Fungi(100);p__Basidiomycota(100);c__Exobasidiomycetes(100);o__Tilletiales(100);f__Tilletiaceae(100);g__Tilletia(100);s__Tilletia_lachnagrostidis(100);	Fungi	Basidiomycota	Exobasidiomycetes	Tilletiales	Tilletiaceae	Tilletia	Tilletia_lachnagrostidis
OTU491	0	0	0	0	0	0	0	2	4	0	0	5	11	k__Fungi(100);unclassified;unclassified;unclassified;	Fungi
OTU492	0	0	0	0	0	0	0	0	0	11	0	0	11	k__Fungi(100);unclassified;unclassified;unclassified;	Fungi
OTU493	0	13	0	2	0	5	5	0	0	4	0	0	29	k__Fungi(100);p__Ascomycota(100);c__Eurotiomycetes(100);o__Eurotiales(100);f__Aspergillaceae(100);g__Aspergillus(100);	Fungi	Ascomycota	Eurotiomycetes	Eurotiales	Aspergillaceae	Aspergillus
OTU494	0	0	0	0	0	0	0	9	0	0	0	0	9	k__Fungi(100);unclassified;unclassified;unclassified;	Fungi
OTU495	0	0	0	0	0	0	0	10	0	0	0	0	10	k__Fungi(100);unclassified;unclassified;unclassified;	Fungi
OTU496	0	3	4	2	1	3	0	1	1	0	6	3	24	k__Fungi(100);p__Ascomycota(88);c__Leotiomycetes(86);o__Erysiphales(86);f__Erysiphaceae(86);g__Blumeria(86);s__Blumeria_sp(86);	Fungi	Ascomycota	Leotiomycetes	Erysiphales	Erysiphaceae	Blumeria	Blumeria_sp
OTU497	0	0	0	0	3	0	0	3	0	8	0	0	14	k__Fungi(100);p__unclassified_Fungi(79);c__unclassified_Fungi(79);o__unclassified_Fungi(79);f__unclassified_Fungi(79);g__unclassified_Fungi(79);s__Fungi_sp(79);	Fungi	unclassified_Fungi	unclassified_Fungi	unclassified_Fungi	unclassified_Fungi	unclassified_Fungi	Fungi_sp
OTU498	0	7	0	0	2	0	0	0	5	14	0	0	28	k__Fungi(100);unclassified;unclassified;unclassified;	Fungi
OTU499	0	1	0	0	0	3	14	0	0	0	0	0	18	k__Fungi(100);unclassified;unclassified;unclassified;	Fungi
OTU500	0	0	4	0	0	5	0	0	0	9	0	0	18	k__Fungi(100);p__Basidiomycota(100);c__Pucciniomycetes(100);o__Pucciniales(100);f__Pucciniaceae(100);g__Puccinia(100);s__Puccinia_graminis(100);	Fungi	Basidiomycota	Pucciniomycetes	Pucciniales	Pucciniaceae	Puccinia	Puccinia_graminis
OTU501	0	0	0	3	0	0	0	1	0	8	0	0	12	k__Fungi(100);unclassified;unclassified;unclassified;	Fungi
OTU502	0	0	0	8	0	0	0	0	0	0	0	0	8	k__Fungi(100);unclassified;unclassified;unclassified;	Fungi
OTU503	0	7	0	0	0	0	0	0	2	0	0	0	9	k__Fungi(100);unclassified;unclassified;unclassified;	Fungi
OTU504	0	3	0	3	0	0	0	1	7	1	0	6	21	k__Fungi(100);unclassified;unclassified;unclassified;	Fungi
OTU505	3	0	0	0	3	14	0	3	0	1	4	0	28	k__Fungi(100);unclassified;unclassified;unclassified;	Fungi
OTU506	0	1	4	1	0	8	0	1	1	0	4	6	26	k__Fungi(100);p__Ascomycota(98);c__Leotiomycetes(98);o__Erysiphales(98);f__Erysiphaceae(98);g__Blumeria(98);s__Blumeria_sp(98);	Fungi	Ascomycota	Leotiomycetes	Erysiphales	Erysiphaceae	Blumeria	Blumeria_sp
OTU507	0	0	2	0	0	2	0	4	0	0	0	6	14	k__Fungi(100);unclassified;unclassified;unclassified;	Fungi
OTU508	7	0	0	0	0	0	1	1	0	0	0	0	9	k__Fungi(100);unclassified;unclassified;unclassified;	Fungi
OTU509	0	0	1	0	0	0	6	0	0	0	0	0	7	k__Fungi(100);unclassified;unclassified;unclassified;	Fungi
OTU510	0	0	0	0	0	0	0	0	0	12	2	0	14	k__Fungi(100);p__unclassified_Fungi(66);c__unclassified_Fungi(66);o__unclassified_Fungi(66);f__unclassified_Fungi(66);g__unclassified_Fungi(66);s__Fungi_sp(66);	Fungi	unclassified_Fungi	unclassified_Fungi	unclassified_Fungi	unclassified_Fungi	unclassified_Fungi	Fungi_sp
OTU511	12	0	22	0	11	1	24	0	10	0	0	0	80	k__Fungi(100);p__Basidiomycota(100);c__Malasseziomycetes(100);o__Malasseziales(100);f__Malasseziaceae(99);g__Malassezia(99);s__Malassezia_restricta(99);	Fungi	Basidiomycota	Malasseziomycetes	Malasseziales	Malasseziaceae	Malassezia	Malassezia_restricta
OTU512	0	0	0	0	0	0	14	0	0	0	0	0	14	k__Fungi(100);unclassified;unclassified;unclassified;	Fungi
OTU513	0	0	1	0	0	0	0	0	11	0	0	0	12	k__Fungi(100);unclassified;unclassified;unclassified;	Fungi
OTU514	0	0	0	0	0	0	0	0	0	8	0	0	8	k__Fungi(100);unclassified;unclassified;unclassified;	Fungi
OTU515	0	0	1	0	3	13	0	0	0	0	0	0	17	k__Fungi(100);p__Ascomycota(100);c__Sordariomycetes(100);o__Hypocreales(96);f__Hypocreales_fam_Incertae_sedis(96);g__Acremonium(96);	Fungi	Ascomycota	Sordariomycetes	Hypocreales	Hypocreales_fam_Incertae_sedis	Acremonium
OTU517	0	7	0	0	0	0	0	0	0	2	1	2	12	k__Fungi(100);unclassified;unclassified;unclassified;	Fungi
OTU518	2	0	0	0	0	19	0	0	1	1	0	1	24	k__Fungi(100);p__unclassified_Fungi(86);c__unclassified_Fungi(86);o__unclassified_Fungi(86);f__unclassified_Fungi(86);g__unclassified_Fungi(86);s__Fungi_sp(86);	Fungi	unclassified_Fungi	unclassified_Fungi	unclassified_Fungi	unclassified_Fungi	unclassified_Fungi	Fungi_sp
OTU519	6	34	0	5	6	9	0	5	2	4	1	8	80	k__Fungi(100);p__Ascomycota(100);c__Sordariomycetes(100);o__Diaporthales(100);f__Diaporthaceae(97);g__Diaporthe(93);	Fungi	Ascomycota	Sordariomycetes	Diaporthales	Diaporthaceae	Diaporthe
OTU520	0	20	2	1	0	0	0	0	0	0	1	0	24	k__Fungi(100);unclassified;unclassified;unclassified;	Fungi
OTU521	0	0	0	1	0	2	0	0	0	12	0	0	15	k__Fungi(100);p__Ascomycota(100);c__Sordariomycetes(100);o__Microascales(100);f__Microascaceae(100);g__Microascus(100);s__Microascus_verrucosus(100);	Fungi	Ascomycota	Sordariomycetes	Microascales	Microascaceae	Microascus	Microascus_verrucosus
OTU522	0	25	0	0	0	0	0	0	0	1	0	0	26	k__Fungi(100);p__Ascomycota(97);c__Pezizomycotina_cls_Incertae_sedis(97);o__Pezizomycotina_ord_Incertae_sedis(97);f__Pezizomycotina_fam_Incertae_sedis(97);g__Ciliophora(97);s__Ciliophora_sp(97);	Fungi	Ascomycota	Pezizomycotina_cls_Incertae_sedis	Pezizomycotina_ord_Incertae_sedis	Pezizomycotina_fam_Incertae_sedis	Ciliophora	Ciliophora_sp
OTU523	0	0	0	0	0	0	0	0	0	7	0	0	7	k__Fungi(100);unclassified;unclassified;unclassified;	Fungi
OTU524	0	0	0	11	0	0	0	0	0	0	0	0	11	k__Fungi(100);unclassified;unclassified;unclassified;	Fungi
OTU525	0	0	0	0	9	0	0	1	0	0	0	0	10	k__Fungi(100);unclassified;unclassified;unclassified;	Fungi
OTU526	0	6	0	0	0	2	0	0	0	0	0	0	8	k__Fungi(100);unclassified;unclassified;unclassified;	Fungi
OTU527	6	0	0	0	0	1	0	0	1	6	0	0	14	k__Fungi(100);unclassified;unclassified;unclassified;	Fungi
OTU528	0	0	0	4	0	0	0	3	0	4	0	0	11	k__Fungi(100);unclassified;unclassified;unclassified;	Fungi
OTU529	2	31	4	0	0	0	6	0	0	9	0	0	52	k__Fungi(100);p__Mucoromycota(100);c__Mucoromycetes(100);o__Mucorales(100);f__Lichtheimiaceae(100);g__Lichtheimia(100);s__Lichtheimia_ramosa(100);	Fungi	Mucoromycota	Mucoromycetes	Mucorales	Lichtheimiaceae	Lichtheimia	Lichtheimia_ramosa
OTU530	0	9	0	0	0	0	0	0	0	0	0	0	9	k__Fungi(100);p__Ascomycota(100);c__Eurotiomycetes(100);o__Eurotiales(100);f__Aspergillaceae(100);g__Aspergillus(100);s__Aspergillus_halophilicus(100);	Fungi	Ascomycota	Eurotiomycetes	Eurotiales	Aspergillaceae	Aspergillus	Aspergillus_halophilicus
OTU531	0	0	0	0	0	0	0	5	0	1	0	4	10	k__Fungi(100);unclassified;unclassified;unclassified;	Fungi
OTU532	0	0	3	0	0	0	0	0	0	7	0	0	10	k__Fungi(100);p__Ascomycota(100);c__Sordariomycetes(100);o__Hypocreales(100);f__Nectriaceae(100);g__Fusarium(97);s__Fusarium_poae(61);	Fungi	Ascomycota	Sordariomycetes	Hypocreales	Nectriaceae	Fusarium	Fusarium_poae
OTU533	0	0	0	0	0	6	18	0	0	0	0	1	25	k__Fungi(100);p__Mortierellomycota(91);c__Mortierellomycetes(91);o__Mortierellales(91);f__Mortierellaceae(83);g__unclassified_Mortierellaceae(83);s__Mortierellaceae_sp(83);	Fungi	Mortierellomycota	Mortierellomycetes	Mortierellales	Mortierellaceae	unclassified_Mortierellaceae	Mortierellaceae_sp
OTU534	0	0	0	0	0	0	0	3	7	0	0	0	10	k__Fungi(100);unclassified;unclassified;unclassified;	Fungi
OTU535	0	0	0	0	0	0	0	0	0	0	0	9	9	k__Fungi(100);p__Ascomycota(100);c__Sordariomycetes(100);o__Diaporthales(100);f__Diaporthaceae(94);g__Diaporthe(94);	Fungi	Ascomycota	Sordariomycetes	Diaporthales	Diaporthaceae	Diaporthe
OTU536	0	0	0	0	0	0	0	0	0	0	0	14	14	k__Fungi(100);unclassified;unclassified;unclassified;	Fungi
OTU537	0	0	0	0	0	0	0	0	0	7	0	0	7	k__Fungi(100);unclassified;unclassified;unclassified;	Fungi
OTU538	0	0	0	0	0	0	8	0	0	3	0	0	11	k__Fungi(100);unclassified;unclassified;unclassified;	Fungi
OTU539	5	0	0	0	4	0	0	1	0	0	0	0	10	k__Fungi(100);unclassified;unclassified;unclassified;	Fungi
OTU540	0	0	0	0	0	0	0	0	0	0	9	0	9	k__Fungi(100);unclassified;unclassified;unclassified;	Fungi
OTU541	0	0	0	0	0	0	0	0	10	0	0	0	10	k__Fungi(100);unclassified;unclassified;unclassified;	Fungi
OTU542	0	0	0	0	16	0	0	0	0	9	0	0	25	k__Fungi(100);unclassified;unclassified;unclassified;	Fungi
OTU543	0	0	1	0	1	0	7	0	0	0	0	0	9	k__Fungi(100);unclassified;unclassified;unclassified;	Fungi
OTU544	0	0	0	0	0	0	0	0	6	0	0	0	6	k__Fungi(100);unclassified;unclassified;unclassified;	Fungi
OTU545	0	0	0	0	0	3	0	3	0	0	0	2	8	k__Fungi(100);p__unclassified_Fungi(64);c__unclassified_Fungi(64);o__unclassified_Fungi(64);f__unclassified_Fungi(64);g__unclassified_Fungi(64);s__Fungi_sp(64);	Fungi	unclassified_Fungi	unclassified_Fungi	unclassified_Fungi	unclassified_Fungi	unclassified_Fungi	Fungi_sp
OTU546	0	8	0	0	0	0	0	0	0	0	0	0	8	k__Fungi(100);p__Ascomycota(97);c__Eurotiomycetes(70);o__Onygenales(61);unclassified;	Fungi	Ascomycota	Eurotiomycetes	Onygenales
OTU547	0	0	0	0	0	0	0	5	0	1	0	0	6	k__Fungi(100);unclassified;unclassified;unclassified;	Fungi
OTU548	2	12	4	0	2	0	0	0	0	0	3	2	25	k__Fungi(100);p__Basidiomycota(100);c__Tremellomycetes(100);o__Cystofilobasidiales(100);f__Cystofilobasidiaceae(100);g__Cystofilobasidium(100);s__Cystofilobasidium_macerans(100);	Fungi	Basidiomycota	Tremellomycetes	Cystofilobasidiales	Cystofilobasidiaceae	Cystofilobasidium	Cystofilobasidium_macerans
OTU549	0	0	0	0	0	0	0	0	0	0	0	8	8	k__Fungi(100);p__Ascomycota(100);c__Dothideomycetes(100);o__Pleosporales(100);f__Phaeosphaeriaceae(99);g__Setophoma(99);s__Setophoma_caverna(83);	Fungi	Ascomycota	Dothideomycetes	Pleosporales	Phaeosphaeriaceae	Setophoma	Setophoma_caverna
OTU550	0	0	0	0	0	0	0	0	4	3	0	0	7	k__Fungi(100);unclassified;unclassified;unclassified;	Fungi
OTU551	0	0	0	0	0	0	0	10	0	0	0	0	10	k__Fungi(100);unclassified;unclassified;unclassified;	Fungi
OTU552	0	0	0	0	0	0	0	0	0	12	0	0	12	k__Fungi(100);p__Basidiomycota(100);c__Agaricomycetes(100);o__Agaricales(100);f__Pluteaceae(100);g__Pluteus(100);s__Pluteus_decoloratus(87);	Fungi	Basidiomycota	Agaricomycetes	Agaricales	Pluteaceae	Pluteus	Pluteus_decoloratus
OTU553	0	0	0	0	0	0	0	0	8	0	0	0	8	k__Fungi(100);unclassified;unclassified;unclassified;	Fungi
OTU554	0	0	1	3	3	0	0	1	0	0	2	0	10	k__Fungi(100);p__Ascomycota(100);c__Eurotiomycetes(100);o__Eurotiales(100);f__Aspergillaceae(100);g__Polypaecilum(99);s__Polypaecilum_sp(99);	Fungi	Ascomycota	Eurotiomycetes	Eurotiales	Aspergillaceae	Polypaecilum	Polypaecilum_sp
OTU555	6	0	0	0	0	0	0	0	0	0	0	0	6	k__Fungi(100);unclassified;unclassified;unclassified;	Fungi
OTU556	1	0	0	0	0	0	0	2	0	1	0	2	6	k__Fungi(100);unclassified;unclassified;unclassified;	Fungi
OTU557	2	1	1	0	0	0	0	3	1	0	1	1	10	k__Fungi(100);unclassified;unclassified;unclassified;	Fungi
OTU558	6	0	0	0	0	0	0	0	0	1	0	0	7	k__Fungi(100);unclassified;unclassified;unclassified;	Fungi
OTU559	0	0	1	0	0	0	0	6	0	0	0	0	7	k__Fungi(100);unclassified;unclassified;unclassified;	Fungi
OTU560	0	0	0	0	0	0	0	0	7	0	0	0	7	k__Fungi(100);unclassified;unclassified;unclassified;	Fungi
OTU561	0	0	0	0	0	0	0	5	1	0	1	0	7	k__Fungi(100);unclassified;unclassified;unclassified;	Fungi
OTU562	0	11	1	0	0	0	0	0	0	0	0	0	12	k__Fungi(100);p__Ascomycota(100);c__Sordariomycetes(100);o__Hypocreales(100);f__Bionectriaceae(100);g__Hydropisphaera(93);s__Hydropisphaera_sp(92);	Fungi	Ascomycota	Sordariomycetes	Hypocreales	Bionectriaceae	Hydropisphaera	Hydropisphaera_sp
OTU563	0	7	6	3	0	0	9	0	0	0	0	0	25	k__Fungi(100);p__Ascomycota(100);c__Eurotiomycetes(100);o__Eurotiales(100);f__Aspergillaceae(100);g__Aspergillus(100);	Fungi	Ascomycota	Eurotiomycetes	Eurotiales	Aspergillaceae	Aspergillus
OTU564	2	0	0	0	0	0	7	0	0	0	0	0	9	k__Fungi(100);unclassified;unclassified;unclassified;	Fungi
OTU565	0	1	1	3	2	4	0	0	0	0	0	5	16	k__Fungi(100);unclassified;unclassified;unclassified;	Fungi
OTU566	0	0	0	0	0	0	0	0	0	0	0	15	15	k__Fungi(100);unclassified;unclassified;unclassified;	Fungi
OTU567	1	0	0	0	1	7	1	0	0	0	0	1	11	k__Fungi(100);unclassified;unclassified;unclassified;	Fungi
OTU568	0	15	1	0	0	2	0	0	0	1	0	0	19	k__Fungi(100);unclassified;unclassified;unclassified;	Fungi
OTU569	0	0	0	0	0	0	0	0	8	0	0	0	8	k__Fungi(100);p__Ascomycota(100);c__Sordariomycetes(100);o__Hypocreales(100);f__Sarocladiaceae(86);g__Parasarocladium(86);	Fungi	Ascomycota	Sordariomycetes	Hypocreales	Sarocladiaceae	Parasarocladium
OTU570	0	0	0	0	0	0	0	0	15	0	0	0	15	k__Fungi(100);p__Ascomycota(100);c__Dothideomycetes(100);o__Pleosporales(95);unclassified;	Fungi	Ascomycota	Dothideomycetes	Pleosporales
OTU571	0	0	1	0	0	5	2	0	2	0	4	3	17	k__Fungi(100);p__Ascomycota(100);c__Leotiomycetes(100);o__Erysiphales(100);f__Erysiphaceae(100);g__Blumeria(100);s__Blumeria_sp(100);	Fungi	Ascomycota	Leotiomycetes	Erysiphales	Erysiphaceae	Blumeria	Blumeria_sp
OTU572	0	0	0	0	0	0	0	3	5	0	1	0	9	k__Fungi(100);unclassified;unclassified;unclassified;	Fungi
OTU573	0	0	0	0	2	0	0	0	0	0	6	0	8	k__Fungi(100);unclassified;unclassified;unclassified;	Fungi
OTU574	0	0	0	0	0	0	17	0	0	0	0	0	17	k__Fungi(100);p__Ascomycota(100);c__Sordariomycetes(100);o__Hypocreales(100);f__Stachybotryaceae(100);g__Myrothecium(66);	Fungi	Ascomycota	Sordariomycetes	Hypocreales	Stachybotryaceae	Myrothecium
OTU575	0	0	0	0	0	0	0	0	0	11	0	0	11	k__Fungi(100);unclassified;unclassified;unclassified;	Fungi
OTU576	0	0	0	0	0	0	8	0	0	0	0	0	8	k__Fungi(100);unclassified;unclassified;unclassified;	Fungi
OTU577	0	0	1	0	0	3	0	0	2	0	0	0	6	k__Fungi(100);unclassified;unclassified;unclassified;	Fungi
OTU578	6	0	3	3	3	15	0	2	3	0	10	0	45	k__Fungi(100);p__Ascomycota(74);c__Leotiomycetes(64);o__Erysiphales(64);f__Erysiphaceae(64);g__Blumeria(64);s__Blumeria_sp(64);	Fungi	Ascomycota	Leotiomycetes	Erysiphales	Erysiphaceae	Blumeria	Blumeria_sp
OTU579	0	0	0	0	0	13	0	0	0	0	0	0	13	k__Fungi(100);p__unclassified_Fungi(81);c__unclassified_Fungi(81);o__unclassified_Fungi(81);f__unclassified_Fungi(81);g__unclassified_Fungi(81);s__Fungi_sp(81);	Fungi	unclassified_Fungi	unclassified_Fungi	unclassified_Fungi	unclassified_Fungi	unclassified_Fungi	Fungi_sp
OTU580	0	0	0	0	1	0	0	0	0	0	7	0	8	k__Fungi(100);unclassified;unclassified;unclassified;	Fungi
OTU581	0	0	0	0	0	0	0	0	0	5	7	0	12	k__Fungi(100);unclassified;unclassified;unclassified;	Fungi
OTU582	4	0	0	0	0	6	0	4	0	0	2	0	16	k__Fungi(100);unclassified;unclassified;unclassified;	Fungi
OTU583	0	3	1	1	0	8	0	3	0	2	3	8	29	k__Fungi(100);p__Ascomycota(99);c__Leotiomycetes(99);o__Erysiphales(99);f__Erysiphaceae(99);g__Blumeria(99);s__Blumeria_sp(99);	Fungi	Ascomycota	Leotiomycetes	Erysiphales	Erysiphaceae	Blumeria	Blumeria_sp
OTU584	0	0	0	0	0	0	0	0	0	8	0	0	8	k__Fungi(100);unclassified;unclassified;unclassified;	Fungi
OTU585	1	0	0	0	0	0	10	0	0	7	0	0	18	k__Fungi(100);p__Basidiomycota(100);c__Tremellomycetes(100);o__Cystofilobasidiales(100);f__Mrakiaceae(100);g__Udeniomyces(100);s__Udeniomyces_puniceus(93);	Fungi	Basidiomycota	Tremellomycetes	Cystofilobasidiales	Mrakiaceae	Udeniomyces	Udeniomyces_puniceus
OTU586	0	0	5	0	0	2	0	0	0	0	1	0	8	k__Fungi(100);p__Basidiomycota(100);c__Microbotryomycetes(100);o__Sporidiobolales(100);f__Sporidiobolaceae(100);g__Rhodotorula(98);s__Rhodotorula_mucilaginosa(85);	Fungi	Basidiomycota	Microbotryomycetes	Sporidiobolales	Sporidiobolaceae	Rhodotorula	Rhodotorula_mucilaginosa
OTU587	0	0	0	0	0	0	0	0	0	3	6	0	9	k__Fungi(100);p__unclassified_Fungi(77);c__unclassified_Fungi(77);o__unclassified_Fungi(77);f__unclassified_Fungi(77);g__unclassified_Fungi(77);s__Fungi_sp(77);	Fungi	unclassified_Fungi	unclassified_Fungi	unclassified_Fungi	unclassified_Fungi	unclassified_Fungi	Fungi_sp
OTU588	0	0	0	0	0	7	0	0	0	0	0	0	7	k__Fungi(100);unclassified;unclassified;unclassified;	Fungi
OTU589	7	0	0	0	0	0	0	0	0	0	0	0	7	k__Fungi(100);unclassified;unclassified;unclassified;	Fungi
OTU590	0	1	1	0	0	4	0	0	0	4	14	2	26	k__Fungi(100);p__Ascomycota(86);c__Leotiomycetes(85);o__Erysiphales(85);f__Erysiphaceae(85);g__Blumeria(85);s__Blumeria_sp(85);	Fungi	Ascomycota	Leotiomycetes	Erysiphales	Erysiphaceae	Blumeria	Blumeria_sp
OTU591	44	4	65	113	113	99	47	56	59	7	49	56	712	k__Fungi(100);p__Ascomycota(73);c__Leotiomycetes(67);o__Erysiphales(67);f__Erysiphaceae(67);g__Blumeria(67);s__Blumeria_sp(67);	Fungi	Ascomycota	Leotiomycetes	Erysiphales	Erysiphaceae	Blumeria	Blumeria_sp
OTU592	0	0	0	0	0	0	6	1	0	0	0	0	7	k__Fungi(100);unclassified;unclassified;unclassified;	Fungi
OTU593	0	14	0	0	0	0	0	0	0	0	0	0	14	k__Fungi(100);unclassified;unclassified;unclassified;	Fungi
OTU594	7	0	0	0	0	0	0	0	0	0	0	0	7	k__Fungi(100);unclassified;unclassified;unclassified;	Fungi
OTU595	0	0	0	0	0	0	6	0	0	0	0	0	6	k__Fungi(100);unclassified;unclassified;unclassified;	Fungi
OTU596	0	0	0	0	0	0	0	0	0	8	0	0	8	k__Fungi(100);unclassified;unclassified;unclassified;	Fungi
OTU597	0	1	0	0	0	0	0	6	1	0	0	0	8	k__Fungi(100);unclassified;unclassified;unclassified;	Fungi
OTU598	0	0	0	0	0	5	0	6	0	0	0	0	11	k__Fungi(100);unclassified;unclassified;unclassified;	Fungi
OTU599	0	0	0	0	0	0	1	0	10	7	0	5	23	k__Fungi(100);p__Basidiomycota(100);c__Tremellomycetes(100);o__Tremellales(100);unclassified;	Fungi	Basidiomycota	Tremellomycetes	Tremellales
OTU600	0	0	0	0	0	0	0	0	0	7	0	0	7	k__Fungi(100);unclassified;unclassified;unclassified;	Fungi
OTU601	0	0	0	0	5	0	0	1	0	0	0	8	14	k__Fungi(100);unclassified;unclassified;unclassified;	Fungi
OTU602	0	0	0	0	31	0	0	0	0	0	0	0	31	k__Fungi(100);p__unclassified_Fungi(64);c__unclassified_Fungi(64);o__unclassified_Fungi(64);f__unclassified_Fungi(64);g__unclassified_Fungi(64);s__Fungi_sp(64);	Fungi	unclassified_Fungi	unclassified_Fungi	unclassified_Fungi	unclassified_Fungi	unclassified_Fungi	Fungi_sp
OTU603	5	0	0	0	0	0	0	0	0	0	0	0	5	k__Fungi(100);unclassified;unclassified;unclassified;	Fungi
OTU604	0	0	0	0	0	7	0	0	0	0	0	0	7	k__Fungi(100);unclassified;unclassified;unclassified;	Fungi
OTU605	1	0	0	3	0	0	2	0	0	3	0	0	9	k__Fungi(100);unclassified;unclassified;unclassified;	Fungi
OTU606	0	0	0	0	5	0	0	0	0	0	0	0	5	k__Fungi(100);unclassified;unclassified;unclassified;	Fungi
OTU608	1	0	2	3	0	5	0	0	0	0	12	4	27	k__Fungi(100);p__Ascomycota(99);c__Leotiomycetes(99);o__Erysiphales(99);f__Erysiphaceae(99);g__Blumeria(99);s__Blumeria_sp(99);	Fungi	Ascomycota	Leotiomycetes	Erysiphales	Erysiphaceae	Blumeria	Blumeria_sp
OTU609	0	0	0	0	0	0	0	0	0	0	0	5	5	k__Fungi(100);unclassified;unclassified;unclassified;	Fungi
OTU610	0	15	3	2	0	0	0	0	0	0	7	0	27	k__Fungi(100);p__Ascomycota(100);c__Dothideomycetes(100);o__Pleosporales(100);f__Pleosporaceae(100);g__Pyrenophora(85);s__Pyrenophora_tritici-repentis(81);	Fungi	Ascomycota	Dothideomycetes	Pleosporales	Pleosporaceae	Pyrenophora	Pyrenophora_tritici-repentis
OTU611	0	6	0	0	1	0	0	0	0	0	0	0	7	k__Fungi(100);unclassified;unclassified;unclassified;	Fungi
OTU612	0	1	0	0	0	0	5	0	6	0	0	0	12	k__Fungi(100);unclassified;unclassified;unclassified;	Fungi
OTU613	0	0	0	0	10	0	0	0	0	0	0	0	10	k__Fungi(100);unclassified;unclassified;unclassified;	Fungi
OTU614	0	7	1	0	0	3	0	0	0	0	0	0	11	k__Fungi(100);p__Ascomycota(100);c__Eurotiomycetes(99);o__Eurotiales(99);f__Aspergillaceae(95);g__Phialosimplex(75);s__Phialosimplex_sp(61);	Fungi	Ascomycota	Eurotiomycetes	Eurotiales	Aspergillaceae	Phialosimplex	Phialosimplex_sp
OTU615	0	0	0	0	0	0	9	0	4	0	0	0	13	k__Fungi(100);unclassified;unclassified;unclassified;	Fungi
OTU616	0	0	0	0	0	0	6	0	0	0	0	0	6	k__Fungi(100);unclassified;unclassified;unclassified;	Fungi
OTU617	0	0	0	0	0	0	0	0	0	6	0	0	6	k__Fungi(100);p__Ascomycota(100);c__Dothideomycetes(100);o__Pleosporales(100);f__Pleosporaceae(100);g__Alternaria(100);s__Alternaria_eureka(98);	Fungi	Ascomycota	Dothideomycetes	Pleosporales	Pleosporaceae	Alternaria	Alternaria_eureka
OTU618	0	0	0	0	0	0	5	0	0	1	0	0	6	k__Fungi(100);unclassified;unclassified;unclassified;	Fungi
OTU619	1	0	0	2	2	4	0	4	2	0	0	1	16	k__Fungi(100);unclassified;unclassified;unclassified;	Fungi
OTU620	0	0	0	0	0	0	0	0	0	6	0	0	6	k__Fungi(100);unclassified;unclassified;unclassified;	Fungi
OTU621	0	0	0	0	0	0	0	0	2	0	0	3	5	k__Fungi(100);unclassified;unclassified;unclassified;	Fungi
OTU622	0	17	0	2	0	0	0	0	0	0	0	0	19	k__Fungi(100);p__Ascomycota(99);c__Saccharomycetes(97);o__Saccharomycetales(97);f__Trichomonascaceae(83);g__Blastobotrys(80);	Fungi	Ascomycota	Saccharomycetes	Saccharomycetales	Trichomonascaceae	Blastobotrys
OTU623	0	0	0	0	0	0	0	0	0	0	4	7	11	k__Fungi(100);unclassified;unclassified;unclassified;	Fungi
OTU624	0	0	0	0	0	0	0	5	0	0	0	0	5	k__Fungi(100);unclassified;unclassified;unclassified;	Fungi
OTU625	7	0	0	0	0	0	0	0	0	0	0	0	7	k__Fungi(100);unclassified;unclassified;unclassified;	Fungi
OTU626	0	1	0	1	0	0	0	0	0	0	5	4	11	k__Fungi(100);p__Ascomycota(69);c__Leotiomycetes(67);o__Erysiphales(67);f__Erysiphaceae(67);g__Blumeria(67);s__Blumeria_sp(67);	Fungi	Ascomycota	Leotiomycetes	Erysiphales	Erysiphaceae	Blumeria	Blumeria_sp
OTU627	0	0	0	0	0	7	0	0	0	0	0	0	7	k__Fungi(100);unclassified;unclassified;unclassified;	Fungi
OTU628	3	0	0	0	0	0	0	0	2	0	0	2	7	k__Fungi(100);unclassified;unclassified;unclassified;	Fungi
OTU629	0	0	0	0	0	0	0	7	0	0	0	0	7	k__Fungi(100);unclassified;unclassified;unclassified;	Fungi
OTU630	0	0	0	0	0	0	0	1	0	0	2	7	10	k__Fungi(100);unclassified;unclassified;unclassified;	Fungi
OTU631	0	3	0	0	0	2	0	0	0	0	0	0	5	k__Fungi(100);unclassified;unclassified;unclassified;	Fungi
OTU632	0	0	0	0	0	0	10	0	0	0	0	2	12	k__Fungi(100);p__unclassified_Fungi(80);c__unclassified_Fungi(80);o__unclassified_Fungi(80);f__unclassified_Fungi(80);g__unclassified_Fungi(80);s__Fungi_sp(80);	Fungi	unclassified_Fungi	unclassified_Fungi	unclassified_Fungi	unclassified_Fungi	unclassified_Fungi	Fungi_sp
OTU633	1	1	0	0	0	26	0	1	4	5	0	0	38	k__Fungi(100);p__unclassified_Fungi(72);c__unclassified_Fungi(72);o__unclassified_Fungi(72);f__unclassified_Fungi(72);g__unclassified_Fungi(72);s__Fungi_sp(72);	Fungi	unclassified_Fungi	unclassified_Fungi	unclassified_Fungi	unclassified_Fungi	unclassified_Fungi	Fungi_sp
OTU634	0	0	0	0	0	0	0	0	0	7	0	0	7	k__Fungi(100);p__Ascomycota(100);c__Dothideomycetes(85);o__Dothideales(85);f__Aureobasidiaceae(69);unclassified;	Fungi	Ascomycota	Dothideomycetes	Dothideales	Aureobasidiaceae
OTU635	0	0	1	0	0	0	4	0	1	3	5	2	16	k__Fungi(100);unclassified;unclassified;unclassified;	Fungi
OTU636	0	0	0	0	0	7	0	0	0	0	0	0	7	k__Fungi(100);unclassified;unclassified;unclassified;	Fungi
OTU637	7	0	0	0	0	0	0	0	0	0	0	0	7	k__Fungi(100);unclassified;unclassified;unclassified;	Fungi
OTU638	1	0	0	0	4	0	0	0	0	0	1	0	6	k__Fungi(100);unclassified;unclassified;unclassified;	Fungi
OTU639	0	0	0	0	3	0	0	1	0	0	0	1	5	k__Fungi(100);unclassified;unclassified;unclassified;	Fungi
OTU640	0	0	0	0	0	0	0	0	0	0	0	7	7	k__Fungi(100);unclassified;unclassified;unclassified;	Fungi
OTU641	0	0	0	0	0	0	0	5	0	0	0	0	5	k__Fungi(100);unclassified;unclassified;unclassified;	Fungi
OTU642	0	0	1	0	0	3	0	1	9	1	3	0	18	k__Fungi(100);p__unclassified_Fungi(89);c__unclassified_Fungi(89);o__unclassified_Fungi(89);f__unclassified_Fungi(89);g__unclassified_Fungi(89);s__Fungi_sp(89);	Fungi	unclassified_Fungi	unclassified_Fungi	unclassified_Fungi	unclassified_Fungi	unclassified_Fungi	Fungi_sp
OTU643	4	0	0	0	0	5	0	0	0	0	0	0	9	k__Fungi(100);unclassified;unclassified;unclassified;	Fungi
OTU644	0	0	0	0	0	0	0	8	1	0	0	0	9	k__Fungi(100);unclassified;unclassified;unclassified;	Fungi
OTU645	0	0	0	0	0	0	0	0	0	0	6	0	6	k__Fungi(100);unclassified;unclassified;unclassified;	Fungi
OTU646	0	0	0	0	0	0	0	0	0	0	4	1	5	k__Fungi(100);unclassified;unclassified;unclassified;	Fungi
OTU647	1	0	5	1	0	0	0	0	0	0	0	0	7	k__Fungi(100);unclassified;unclassified;unclassified;	Fungi
OTU648	0	0	0	0	0	0	0	0	0	7	0	0	7	k__Fungi(100);p__Ascomycota(100);c__Eurotiomycetes(100);o__Chaetothyriales(99);f__unclassified_Chaetothyriales(89);g__unclassified_Chaetothyriales(89);s__Chaetothyriales_sp(89);	Fungi	Ascomycota	Eurotiomycetes	Chaetothyriales	unclassified_Chaetothyriales	unclassified_Chaetothyriales	Chaetothyriales_sp
OTU649	3	0	0	0	0	0	0	0	11	0	0	0	14	k__Fungi(100);unclassified;unclassified;unclassified;	Fungi
OTU650	0	0	0	0	4	0	0	0	0	0	1	2	7	k__Fungi(100);unclassified;unclassified;unclassified;	Fungi
OTU651	0	0	1	0	0	0	0	0	0	0	1	24	26	k__Fungi(100);p__Mucoromycota(100);c__Mucoromycetes(100);o__Mucorales(100);f__Mucoraceae(98);g__Mucor(98);s__Mucor_racemosus(97);	Fungi	Mucoromycota	Mucoromycetes	Mucorales	Mucoraceae	Mucor	Mucor_racemosus
OTU652	0	0	0	0	0	1	0	0	0	0	7	1	9	k__Fungi(100);unclassified;unclassified;unclassified;	Fungi
OTU653	0	0	0	0	0	0	0	0	0	0	0	7	7	k__Fungi(100);unclassified;unclassified;unclassified;	Fungi
OTU654	0	0	0	0	0	0	0	0	0	0	0	6	6	k__Fungi(100);unclassified;unclassified;unclassified;	Fungi
OTU655	5	0	0	0	0	0	0	1	0	0	0	0	6	k__Fungi(100);unclassified;unclassified;unclassified;	Fungi
OTU656	0	0	0	0	0	12	0	0	0	0	0	9	21	k__Fungi(100);unclassified;unclassified;unclassified;	Fungi
OTU657	5	0	0	1	0	0	0	0	0	0	0	0	6	k__Fungi(100);unclassified;unclassified;unclassified;	Fungi
OTU658	0	0	0	0	2	0	0	10	0	0	4	0	16	k__Fungi(100);unclassified;unclassified;unclassified;	Fungi
OTU659	0	0	0	0	0	0	0	8	0	0	0	0	8	k__Fungi(100);unclassified;unclassified;unclassified;	Fungi
OTU660	0	0	0	0	0	0	2	0	0	0	0	3	5	k__Fungi(100);unclassified;unclassified;unclassified;	Fungi
OTU661	7	0	2	0	0	0	0	0	0	0	0	0	9	k__Fungi(100);unclassified;unclassified;unclassified;	Fungi
OTU662	4	1	0	0	0	0	0	0	0	0	0	0	5	k__Fungi(100);unclassified;unclassified;unclassified;	Fungi
OTU663	0	0	0	0	0	0	0	0	0	4	2	0	6	k__Fungi(100);unclassified;unclassified;unclassified;	Fungi
OTU664	0	0	0	0	0	2	0	0	0	2	0	4	8	k__Fungi(100);unclassified;unclassified;unclassified;	Fungi
OTU665	0	0	0	0	0	0	0	6	0	0	0	0	6	k__Fungi(100);unclassified;unclassified;unclassified;	Fungi
OTU666	0	6	0	0	0	0	0	0	0	0	0	0	6	k__Fungi(100);unclassified;unclassified;unclassified;	Fungi
OTU667	0	0	0	0	0	0	3	1	0	6	1	1	12	k__Fungi(100);unclassified;unclassified;unclassified;	Fungi
OTU668	0	0	0	0	0	0	0	0	7	0	0	0	7	k__Fungi(100);unclassified;unclassified;unclassified;	Fungi
OTU669	0	0	0	0	9	0	0	0	0	0	1	0	10	k__Fungi(100);unclassified;unclassified;unclassified;	Fungi
OTU670	0	0	0	0	0	0	0	0	0	0	0	8	8	k__Fungi(100);unclassified;unclassified;unclassified;	Fungi
OTU671	0	0	0	0	0	0	0	6	0	0	0	0	6	k__Fungi(100);unclassified;unclassified;unclassified;	Fungi
OTU672	0	0	1	0	1	4	0	0	2	10	0	0	18	k__Fungi(100);p__unclassified_Fungi(65);c__unclassified_Fungi(65);o__unclassified_Fungi(65);f__unclassified_Fungi(65);g__unclassified_Fungi(65);s__Fungi_sp(65);	Fungi	unclassified_Fungi	unclassified_Fungi	unclassified_Fungi	unclassified_Fungi	unclassified_Fungi	Fungi_sp
OTU673	0	0	1	0	0	0	0	0	0	0	4	0	5	k__Fungi(100);unclassified;unclassified;unclassified;	Fungi
OTU674	1	0	0	8	0	0	0	0	0	0	0	0	9	k__Fungi(100);p__Ascomycota(100);c__Sordariomycetes(100);o__Xylariales(100);f__Microdochiaceae(100);g__Microdochium(100);s__Microdochium_fisheri(90);	Fungi	Ascomycota	Sordariomycetes	Xylariales	Microdochiaceae	Microdochium	Microdochium_fisheri
OTU675	0	0	0	0	0	1	0	4	0	0	0	0	5	k__Fungi(100);p__Basidiomycota(66);unclassified;unclassified;	Fungi	Basidiomycota
OTU676	0	0	0	0	0	0	0	5	0	0	0	0	5	k__Fungi(100);unclassified;unclassified;unclassified;	Fungi
OTU677	0	5	0	2	0	1	0	0	0	2	0	0	10	k__Fungi(100);p__Ascomycota(100);c__Eurotiomycetes(100);o__Eurotiales(100);f__Thermoascaceae(100);g__Byssochlamys(100);s__Byssochlamys_spectabilis(100);	Fungi	Ascomycota	Eurotiomycetes	Eurotiales	Thermoascaceae	Byssochlamys	Byssochlamys_spectabilis
OTU678	3	0	0	0	0	1	0	0	0	0	0	0	4	k__Fungi(100);unclassified;unclassified;unclassified;	Fungi
OTU679	0	0	0	0	0	5	0	0	0	0	0	0	5	k__Fungi(100);unclassified;unclassified;unclassified;	Fungi
OTU680	0	0	0	0	0	0	0	5	0	0	0	0	5	k__Fungi(100);unclassified;unclassified;unclassified;	Fungi
OTU681	0	0	0	0	0	0	0	3	0	2	0	0	5	k__Fungi(100);unclassified;unclassified;unclassified;	Fungi
OTU682	0	0	0	0	0	0	0	0	6	0	0	0	6	k__Fungi(100);unclassified;unclassified;unclassified;	Fungi
OTU683	0	0	0	0	5	0	0	0	0	0	0	0	5	k__Fungi(100);unclassified;unclassified;unclassified;	Fungi
OTU684	1	0	1	3	0	2	0	0	3	0	5	18	33	k__Fungi(100);p__Ascomycota(95);c__Leotiomycetes(94);o__Erysiphales(94);f__Erysiphaceae(94);g__Blumeria(94);s__Blumeria_sp(94);	Fungi	Ascomycota	Leotiomycetes	Erysiphales	Erysiphaceae	Blumeria	Blumeria_sp
OTU685	0	0	0	0	0	0	0	0	0	0	0	6	6	k__Fungi(100);unclassified;unclassified;unclassified;	Fungi
OTU686	0	0	0	0	0	0	0	0	0	0	2	2	4	k__Fungi(100);unclassified;unclassified;unclassified;	Fungi
OTU687	0	0	0	1	0	2	0	0	1	0	0	5	9	k__Fungi(100);p__Ascomycota(89);c__Leotiomycetes(88);o__Erysiphales(88);f__Erysiphaceae(88);g__Blumeria(88);s__Blumeria_sp(88);	Fungi	Ascomycota	Leotiomycetes	Erysiphales	Erysiphaceae	Blumeria	Blumeria_sp
OTU688	0	0	0	0	0	7	0	0	0	0	1	0	8	k__Fungi(100);unclassified;unclassified;unclassified;	Fungi
OTU689	0	0	0	0	0	0	0	1	3	0	1	0	5	k__Fungi(100);unclassified;unclassified;unclassified;	Fungi
OTU690	0	0	0	0	0	0	0	0	0	5	0	0	5	k__Fungi(100);unclassified;unclassified;unclassified;	Fungi
OTU691	0	0	0	1	0	0	0	6	0	0	0	0	7	k__Fungi(100);unclassified;unclassified;unclassified;	Fungi
OTU692	2	1	0	1	1	31	4	12	1	5	2	5	65	k__Fungi(100);p__unclassified_Fungi(77);c__unclassified_Fungi(77);o__unclassified_Fungi(77);f__unclassified_Fungi(77);g__unclassified_Fungi(77);s__Fungi_sp(77);	Fungi	unclassified_Fungi	unclassified_Fungi	unclassified_Fungi	unclassified_Fungi	unclassified_Fungi	Fungi_sp
OTU693	0	0	0	0	0	0	0	0	0	0	5	0	5	k__Fungi(100);unclassified;unclassified;unclassified;	Fungi
OTU694	5	0	0	3	0	0	0	0	0	0	0	0	8	k__Fungi(100);p__Ascomycota(100);c__Eurotiomycetes(90);o__Onygenales(66);unclassified;	Fungi	Ascomycota	Eurotiomycetes	Onygenales
OTU695	2	0	2	1	0	0	0	0	0	0	0	0	5	k__Fungi(100);unclassified;unclassified;unclassified;	Fungi
OTU696	0	0	0	0	0	0	0	4	0	0	0	0	4	k__Fungi(100);unclassified;unclassified;unclassified;	Fungi
OTU697	0	1	0	0	0	0	0	1	4	0	0	0	6	k__Fungi(100);unclassified;unclassified;unclassified;	Fungi
OTU698	0	5	0	0	0	0	0	0	0	0	0	0	5	k__Fungi(100);unclassified;unclassified;unclassified;	Fungi
OTU699	0	0	0	0	0	0	0	0	0	5	0	0	5	k__Fungi(100);unclassified;unclassified;unclassified;	Fungi
OTU700	0	0	0	0	0	0	0	0	0	0	0	7	7	k__Fungi(100);unclassified;unclassified;unclassified;	Fungi
OTU701	0	6	0	0	0	0	0	0	0	0	0	0	6	k__Fungi(100);unclassified;unclassified;unclassified;	Fungi
OTU702	0	0	0	0	0	0	0	0	6	0	0	0	6	k__Fungi(100);unclassified;unclassified;unclassified;	Fungi
OTU703	10	0	0	0	0	0	4	0	0	0	0	0	14	k__Fungi(100);p__Basidiomycota(100);c__Tremellomycetes(100);o__Trichosporonales(100);f__Trichosporonaceae(100);g__Trichosporon(87);s__Trichosporon_sp(87);	Fungi	Basidiomycota	Tremellomycetes	Trichosporonales	Trichosporonaceae	Trichosporon	Trichosporon_sp
OTU704	0	0	4	0	0	0	0	0	0	0	0	0	4	k__Fungi(100);unclassified;unclassified;unclassified;	Fungi
OTU705	0	0	0	0	1	1	3	1	0	0	0	0	6	k__Fungi(100);unclassified;unclassified;unclassified;	Fungi
OTU706	0	0	0	0	0	0	0	0	4	0	0	0	4	k__Fungi(100);unclassified;unclassified;unclassified;	Fungi
OTU707	0	7	0	0	0	6	0	0	0	0	0	0	13	k__Fungi(100);p__Ascomycota(100);c__Eurotiomycetes(100);o__Onygenales(100);f__Onygenales_fam_Incertae_sedis(100);g__Chrysosporium(100);s__Chrysosporium_carmichaelii(100);	Fungi	Ascomycota	Eurotiomycetes	Onygenales	Onygenales_fam_Incertae_sedis	Chrysosporium	Chrysosporium_carmichaelii
OTU708	0	0	0	0	0	0	0	4	0	4	0	0	8	k__Fungi(100);unclassified;unclassified;unclassified;	Fungi
OTU709	0	0	0	0	0	0	0	0	0	0	0	6	6	k__Fungi(100);unclassified;unclassified;unclassified;	Fungi
OTU710	0	7	0	0	1	1	0	0	0	0	0	1	10	k__Fungi(100);p__unclassified_Fungi(75);c__unclassified_Fungi(75);o__unclassified_Fungi(75);f__unclassified_Fungi(75);g__unclassified_Fungi(75);s__Fungi_sp(75);	Fungi	unclassified_Fungi	unclassified_Fungi	unclassified_Fungi	unclassified_Fungi	unclassified_Fungi	Fungi_sp
OTU711	0	0	0	1	0	0	0	0	0	3	0	2	6	k__Fungi(100);unclassified;unclassified;unclassified;	Fungi
OTU712	0	0	0	0	0	0	0	0	0	1	0	4	5	k__Fungi(100);unclassified;unclassified;unclassified;	Fungi
OTU713	0	2	0	3	0	0	0	0	0	0	0	0	5	k__Fungi(100);unclassified;unclassified;unclassified;	Fungi
OTU714	3	0	0	0	0	0	0	0	0	1	2	0	6	k__Fungi(100);unclassified;unclassified;unclassified;	Fungi
OTU715	4	0	0	0	0	0	0	0	0	0	0	0	4	k__Fungi(100);unclassified;unclassified;unclassified;	Fungi
OTU716	0	0	0	0	0	0	10	0	0	0	0	0	10	k__Fungi(100);unclassified;unclassified;unclassified;	Fungi
OTU717	4	0	1	0	3	3	0	0	0	0	2	12	25	k__Fungi(100);unclassified;unclassified;unclassified;	Fungi
OTU718	24	0	0	0	0	0	0	0	0	0	0	0	24	k__Fungi(100);p__unclassified_Fungi(63);c__unclassified_Fungi(63);o__unclassified_Fungi(63);f__unclassified_Fungi(63);g__unclassified_Fungi(63);s__Fungi_sp(63);	Fungi	unclassified_Fungi	unclassified_Fungi	unclassified_Fungi	unclassified_Fungi	unclassified_Fungi	Fungi_sp
OTU719	6	0	0	0	0	0	0	0	0	0	0	0	6	k__Fungi(100);unclassified;unclassified;unclassified;	Fungi
OTU720	5	0	0	0	0	0	0	0	0	0	0	0	5	k__Fungi(100);unclassified;unclassified;unclassified;	Fungi
OTU721	5	0	0	0	0	0	0	0	0	0	0	0	5	k__Fungi(100);unclassified;unclassified;unclassified;	Fungi
OTU722	0	0	0	0	3	0	0	0	6	0	0	0	9	k__Fungi(100);p__Basidiomycota(100);c__Tremellomycetes(100);o__Cystofilobasidiales(100);f__Mrakiaceae(100);g__Udeniomyces(100);s__Udeniomyces_megalosporus(100);	Fungi	Basidiomycota	Tremellomycetes	Cystofilobasidiales	Mrakiaceae	Udeniomyces	Udeniomyces_megalosporus
OTU723	4	0	0	0	0	0	0	0	0	0	0	0	4	k__Fungi(100);unclassified;unclassified;unclassified;	Fungi
OTU724	0	0	0	0	0	0	0	7	0	0	0	2	9	k__Fungi(100);unclassified;unclassified;unclassified;	Fungi
OTU725	0	0	0	2	0	1	1	1	0	0	0	0	5	k__Fungi(100);unclassified;unclassified;unclassified;	Fungi
OTU726	0	0	2	0	0	4	0	0	0	0	2	0	8	k__Fungi(100);p__Basidiomycota(100);c__Tremellomycetes(100);o__Filobasidiales(100);f__Filobasidiaceae(100);g__Naganishia(100);s__Naganishia_albida(99);	Fungi	Basidiomycota	Tremellomycetes	Filobasidiales	Filobasidiaceae	Naganishia	Naganishia_albida
OTU727	0	13	0	0	1	0	0	0	0	0	0	0	14	k__Fungi(100);p__unclassified_Fungi(79);c__unclassified_Fungi(79);o__unclassified_Fungi(79);f__unclassified_Fungi(79);g__unclassified_Fungi(79);s__Fungi_sp(79);	Fungi	unclassified_Fungi	unclassified_Fungi	unclassified_Fungi	unclassified_Fungi	unclassified_Fungi	Fungi_sp
OTU728	0	0	0	0	0	0	8	0	0	0	0	0	8	k__Fungi(100);unclassified;unclassified;unclassified;	Fungi
OTU729	4	0	0	0	0	0	0	0	0	0	0	0	4	k__Fungi(100);unclassified;unclassified;unclassified;	Fungi
OTU730	0	0	0	0	0	0	0	0	7	0	0	0	7	k__Fungi(100);unclassified;unclassified;unclassified;	Fungi
OTU731	0	0	1	0	0	0	0	1	0	0	2	0	4	k__Fungi(100);unclassified;unclassified;unclassified;	Fungi
OTU732	0	0	0	0	1	0	0	4	0	0	0	0	5	k__Fungi(100);unclassified;unclassified;unclassified;	Fungi
OTU733	0	0	0	0	0	0	0	0	8	0	0	0	8	k__Fungi(100);unclassified;unclassified;unclassified;	Fungi
OTU734	0	0	0	0	0	0	2	0	0	2	0	0	4	k__Fungi(100);unclassified;unclassified;unclassified;	Fungi
OTU735	0	0	0	0	4	0	0	0	0	0	0	0	4	k__Fungi(100);p__Ascomycota(100);c__Leotiomycetes(100);o__Helotiales(100);f__Myxotrichaceae(99);g__Myxotrichum(71);s__Myxotrichum_setosum(71);	Fungi	Ascomycota	Leotiomycetes	Helotiales	Myxotrichaceae	Myxotrichum	Myxotrichum_setosum
OTU736	6	0	0	0	0	0	0	0	0	0	0	0	6	k__Fungi(100);unclassified;unclassified;unclassified;	Fungi
OTU737	0	0	0	0	0	0	0	0	0	8	0	0	8	k__Fungi(100);unclassified;unclassified;unclassified;	Fungi
OTU738	0	0	0	0	0	0	0	0	0	0	4	0	4	k__Fungi(100);unclassified;unclassified;unclassified;	Fungi
OTU739	0	0	0	0	0	0	0	0	0	0	0	10	10	k__Fungi(100);unclassified;unclassified;unclassified;	Fungi
OTU740	4	0	0	1	12	0	0	4	0	0	0	2	23	k__Fungi(100);p__Mucoromycota(100);c__Mucoromycetes(100);o__Mucorales(100);f__Lichtheimiaceae(100);g__Circinella(100);s__Circinella_muscae(62);	Fungi	Mucoromycota	Mucoromycetes	Mucorales	Lichtheimiaceae	Circinella	Circinella_muscae
OTU741	0	0	0	0	0	6	0	0	0	0	4	0	10	k__Fungi(100);p__Ascomycota(92);c__Leotiomycetes(92);o__Erysiphales(92);f__Erysiphaceae(92);g__Blumeria(92);s__Blumeria_sp(92);	Fungi	Ascomycota	Leotiomycetes	Erysiphales	Erysiphaceae	Blumeria	Blumeria_sp
OTU742	0	0	0	0	0	0	0	0	5	0	0	0	5	k__Fungi(100);unclassified;unclassified;unclassified;	Fungi
OTU743	4	0	0	0	0	0	0	0	0	0	0	0	4	k__Fungi(100);unclassified;unclassified;unclassified;	Fungi
OTU744	0	0	2	0	0	9	0	0	7	0	0	0	18	k__Fungi(100);p__Ascomycota(100);c__Eurotiomycetes(83);o__Chaetothyriales(83);unclassified;	Fungi	Ascomycota	Eurotiomycetes	Chaetothyriales
OTU745	0	0	0	0	0	3	0	0	0	1	0	0	4	k__Fungi(100);unclassified;unclassified;unclassified;	Fungi
OTU746	0	0	0	0	0	0	0	0	0	0	0	8	8	k__Fungi(100);unclassified;unclassified;unclassified;	Fungi
OTU747	0	0	0	0	0	4	0	0	0	0	0	0	4	k__Fungi(100);unclassified;unclassified;unclassified;	Fungi
OTU748	0	0	0	1	0	0	0	4	0	0	0	0	5	k__Fungi(100);unclassified;unclassified;unclassified;	Fungi
OTU749	0	0	0	0	0	5	0	0	0	0	1	0	6	k__Fungi(100);p__Basidiomycota(64);unclassified;unclassified;	Fungi	Basidiomycota
OTU750	0	0	0	0	2	0	0	0	0	4	0	0	6	k__Fungi(100);unclassified;unclassified;unclassified;	Fungi
OTU751	0	0	0	0	0	0	0	1	4	0	0	0	5	k__Fungi(100);unclassified;unclassified;unclassified;	Fungi
OTU752	0	0	1	0	0	2	0	0	1	0	2	0	6	k__Fungi(100);p__Ascomycota(94);c__Leotiomycetes(93);o__Erysiphales(93);f__Erysiphaceae(93);g__Blumeria(93);s__Blumeria_sp(93);	Fungi	Ascomycota	Leotiomycetes	Erysiphales	Erysiphaceae	Blumeria	Blumeria_sp
OTU753	0	3	2	0	1	0	0	6	2	0	0	0	14	k__Fungi(100);unclassified;unclassified;unclassified;	Fungi
OTU754	0	0	0	0	0	0	0	0	0	4	0	0	4	k__Fungi(100);unclassified;unclassified;unclassified;	Fungi
OTU755	0	0	0	0	0	5	0	0	0	0	0	0	5	k__Fungi(100);unclassified;unclassified;unclassified;	Fungi
OTU756	5	0	0	0	0	1	0	0	0	0	0	0	6	k__Fungi(100);unclassified;unclassified;unclassified;	Fungi
OTU757	0	0	0	1	0	0	0	6	2	0	0	0	9	k__Fungi(100);unclassified;unclassified;unclassified;	Fungi
OTU758	0	0	0	0	0	0	0	0	0	4	0	0	4	k__Fungi(100);unclassified;unclassified;unclassified;	Fungi
OTU759	1	0	0	0	0	0	2	0	0	0	0	2	5	k__Fungi(100);p__Ascomycota(89);c__Leotiomycetes(89);o__Erysiphales(89);f__Erysiphaceae(89);g__Blumeria(89);s__Blumeria_sp(89);	Fungi	Ascomycota	Leotiomycetes	Erysiphales	Erysiphaceae	Blumeria	Blumeria_sp
OTU760	0	0	0	0	0	5	0	0	0	0	0	0	5	k__Fungi(100);unclassified;unclassified;unclassified;	Fungi
OTU761	0	0	0	0	4	0	0	0	0	0	0	0	4	k__Fungi(100);unclassified;unclassified;unclassified;	Fungi
OTU762	0	0	0	0	0	4	0	0	0	1	0	0	5	k__Fungi(100);p__Basidiomycota(100);c__Cystobasidiomycetes(100);o__Cystobasidiales(100);f__Cystobasidiaceae(100);g__Cystobasidium(100);s__Cystobasidium_minuta(100);	Fungi	Basidiomycota	Cystobasidiomycetes	Cystobasidiales	Cystobasidiaceae	Cystobasidium	Cystobasidium_minuta
OTU763	4	0	0	0	0	2	0	1	0	0	0	0	7	k__Fungi(100);unclassified;unclassified;unclassified;	Fungi
OTU764	0	0	0	0	0	0	0	0	0	5	0	0	5	k__Fungi(100);unclassified;unclassified;unclassified;	Fungi
OTU765	0	0	0	0	0	0	0	0	0	0	1	3	4	k__Fungi(100);unclassified;unclassified;unclassified;	Fungi
OTU766	0	0	0	0	0	0	6	2	0	1	0	0	9	k__Fungi(100);unclassified;unclassified;unclassified;	Fungi
OTU767	0	0	0	0	0	0	0	0	0	0	0	4	4	k__Fungi(100);unclassified;unclassified;unclassified;	Fungi
OTU768	0	0	0	0	0	0	0	0	0	8	0	0	8	k__Fungi(100);p__unclassified_Fungi(64);c__unclassified_Fungi(64);o__unclassified_Fungi(64);f__unclassified_Fungi(64);g__unclassified_Fungi(64);s__Fungi_sp(64);	Fungi	unclassified_Fungi	unclassified_Fungi	unclassified_Fungi	unclassified_Fungi	unclassified_Fungi	Fungi_sp
OTU769	0	0	0	0	0	0	0	4	0	0	0	0	4	k__Fungi(100);unclassified;unclassified;unclassified;	Fungi
OTU770	0	0	0	0	0	0	0	0	0	0	0	8	8	k__Fungi(100);p__unclassified_Fungi(72);c__unclassified_Fungi(72);o__unclassified_Fungi(72);f__unclassified_Fungi(72);g__unclassified_Fungi(72);s__Fungi_sp(72);	Fungi	unclassified_Fungi	unclassified_Fungi	unclassified_Fungi	unclassified_Fungi	unclassified_Fungi	Fungi_sp
OTU771	0	0	0	0	0	0	0	0	0	3	5	0	8	k__Fungi(100);p__unclassified_Fungi(65);c__unclassified_Fungi(65);o__unclassified_Fungi(65);f__unclassified_Fungi(65);g__unclassified_Fungi(65);s__Fungi_sp(65);	Fungi	unclassified_Fungi	unclassified_Fungi	unclassified_Fungi	unclassified_Fungi	unclassified_Fungi	Fungi_sp
OTU772	0	0	0	0	1	0	11	0	0	0	0	0	12	k__Fungi(100);p__unclassified_Fungi(88);c__unclassified_Fungi(88);o__unclassified_Fungi(88);f__unclassified_Fungi(88);g__unclassified_Fungi(88);s__Fungi_sp(88);	Fungi	unclassified_Fungi	unclassified_Fungi	unclassified_Fungi	unclassified_Fungi	unclassified_Fungi	Fungi_sp
OTU773	0	0	0	0	2	0	0	0	0	2	0	0	4	k__Fungi(100);unclassified;unclassified;unclassified;	Fungi
OTU774	2	2	0	0	0	0	0	0	0	0	0	0	4	k__Fungi(100);unclassified;unclassified;unclassified;	Fungi
OTU775	0	0	0	0	0	0	0	0	0	7	0	0	7	k__Fungi(100);unclassified;unclassified;unclassified;	Fungi
OTU776	0	0	0	0	0	5	0	1	0	0	0	0	6	k__Fungi(100);p__Ascomycota(100);c__Eurotiomycetes(100);o__Eurotiales(100);f__Trichocomaceae(100);g__Talaromyces(100);	Fungi	Ascomycota	Eurotiomycetes	Eurotiales	Trichocomaceae	Talaromyces
OTU777	0	0	0	0	0	0	0	0	0	6	0	0	6	k__Fungi(100);unclassified;unclassified;unclassified;	Fungi
OTU778	0	1	0	0	0	0	16	0	0	0	0	0	17	k__Fungi(100);p__Ascomycota(100);c__Sordariomycetes(97);o__Pleurotheciales(75);f__Pleurotheciaceae(75);g__Pleurothecium(68);s__Pleurothecium_obovoideum(68);	Fungi	Ascomycota	Sordariomycetes	Pleurotheciales	Pleurotheciaceae	Pleurothecium	Pleurothecium_obovoideum
OTU779	0	0	0	0	0	0	0	0	5	0	0	0	5	k__Fungi(100);unclassified;unclassified;unclassified;	Fungi
OTU780	0	0	0	0	0	0	0	0	5	0	0	0	5	k__Fungi(100);unclassified;unclassified;unclassified;	Fungi
OTU781	0	0	0	0	0	0	0	0	0	4	0	0	4	k__Fungi(100);unclassified;unclassified;unclassified;	Fungi
OTU782	0	0	0	0	0	0	0	0	11	0	0	0	11	k__Fungi(100);unclassified;unclassified;unclassified;	Fungi
OTU783	0	0	0	0	0	0	9	0	0	0	0	0	9	k__Fungi(100);p__Ascomycota(100);c__Eurotiomycetes(100);o__Eurotiales(99);f__Trichocomaceae(99);g__Talaromyces(99);	Fungi	Ascomycota	Eurotiomycetes	Eurotiales	Trichocomaceae	Talaromyces
OTU784	0	0	0	0	0	0	0	0	0	0	4	0	4	k__Fungi(100);unclassified;unclassified;unclassified;	Fungi
OTU785	0	0	0	0	0	0	0	0	6	0	0	0	6	k__Fungi(100);unclassified;unclassified;unclassified;	Fungi
OTU786	0	10	1	0	1	0	0	0	0	0	0	0	12	k__Fungi(100);unclassified;unclassified;unclassified;	Fungi
OTU787	5	0	0	0	0	0	0	0	0	0	0	0	5	k__Fungi(100);unclassified;unclassified;unclassified;	Fungi
OTU788	0	3	0	0	0	0	0	0	0	0	0	2	5	k__Fungi(100);unclassified;unclassified;unclassified;	Fungi
OTU789	0	0	0	1	0	0	0	0	0	4	0	0	5	k__Fungi(100);unclassified;unclassified;unclassified;	Fungi
OTU790	0	0	0	0	3	0	0	6	0	0	0	0	9	k__Fungi(100);unclassified;unclassified;unclassified;	Fungi
OTU791	0	0	0	0	0	0	0	5	0	0	0	0	5	k__Fungi(100);unclassified;unclassified;unclassified;	Fungi
OTU792	0	0	0	0	1	9	0	2	0	0	9	0	21	k__Fungi(100);p__unclassified_Fungi(84);c__unclassified_Fungi(84);o__unclassified_Fungi(84);f__unclassified_Fungi(84);g__unclassified_Fungi(84);s__Fungi_sp(84);	Fungi	unclassified_Fungi	unclassified_Fungi	unclassified_Fungi	unclassified_Fungi	unclassified_Fungi	Fungi_sp
OTU793	0	0	0	0	0	0	0	7	6	0	0	0	13	k__Fungi(100);p__Ascomycota(100);c__Saccharomycetes(100);o__Saccharomycetales(100);f__Saccharomycetales_fam_Incertae_sedis(100);g__Candida(100);s__Candida_saitoana(100);	Fungi	Ascomycota	Saccharomycetes	Saccharomycetales	Saccharomycetales_fam_Incertae_sedis	Candida	Candida_saitoana
OTU794	0	1	0	0	0	0	0	3	2	0	1	0	7	k__Fungi(100);unclassified;unclassified;unclassified;	Fungi
OTU795	3	0	0	0	0	0	0	0	0	0	0	0	3	k__Fungi(100);unclassified;unclassified;unclassified;	Fungi
OTU796	0	0	0	0	0	4	0	0	0	0	0	0	4	k__Fungi(100);unclassified;unclassified;unclassified;	Fungi
OTU797	0	0	0	0	0	0	0	0	0	4	0	0	4	k__Fungi(100);unclassified;unclassified;unclassified;	Fungi
OTU798	1	0	0	0	0	3	0	0	0	0	0	0	4	k__Fungi(100);unclassified;unclassified;unclassified;	Fungi
OTU799	0	4	0	0	0	0	0	0	0	0	0	0	4	k__Fungi(100);unclassified;unclassified;unclassified;	Fungi
OTU800	0	0	0	0	0	0	0	0	9	0	0	0	9	k__Fungi(100);p__unclassified_Fungi(71);c__unclassified_Fungi(71);o__unclassified_Fungi(71);f__unclassified_Fungi(71);g__unclassified_Fungi(71);s__Fungi_sp(71);	Fungi	unclassified_Fungi	unclassified_Fungi	unclassified_Fungi	unclassified_Fungi	unclassified_Fungi	Fungi_sp
OTU801	0	0	0	0	0	0	0	0	0	3	0	3	6	k__Fungi(100);unclassified;unclassified;unclassified;	Fungi
OTU802	0	0	0	0	2	0	0	1	0	2	1	1	7	k__Fungi(100);unclassified;unclassified;unclassified;	Fungi
OTU803	0	0	0	0	0	0	0	0	0	0	0	3	3	k__Fungi(100);unclassified;unclassified;unclassified;	Fungi
OTU804	0	0	0	0	0	0	0	0	3	0	0	0	3	k__Fungi(100);unclassified;unclassified;unclassified;	Fungi
OTU805	0	0	0	0	0	0	0	6	4	0	0	0	10	k__Fungi(100);unclassified;unclassified;unclassified;	Fungi
OTU806	0	0	0	0	0	6	0	0	0	0	0	0	6	k__Fungi(100);unclassified;unclassified;unclassified;	Fungi
OTU807	0	3	0	0	0	0	0	0	0	0	0	0	3	k__Fungi(100);unclassified;unclassified;unclassified;	Fungi
OTU808	9	0	0	0	0	0	0	3	0	9	0	0	21	k__Fungi(100);p__Basidiomycota(100);c__Agaricomycetes(100);o__Agaricales(100);f__Psathyrellaceae(100);g__Coprinellus(93);	Fungi	Basidiomycota	Agaricomycetes	Agaricales	Psathyrellaceae	Coprinellus
OTU809	0	0	0	0	0	4	6	0	0	0	0	0	10	k__Fungi(100);unclassified;unclassified;unclassified;	Fungi
OTU810	0	0	0	0	0	0	0	0	0	3	0	0	3	k__Fungi(100);unclassified;unclassified;unclassified;	Fungi
OTU811	0	0	3	0	0	0	0	0	0	0	0	0	3	k__Fungi(100);p__Ascomycota(100);c__Eurotiomycetes(100);o__Onygenales(100);f__Onygenales_fam_Incertae_sedis(100);g__Chrysosporium(100);s__Chrysosporium_sp(99);	Fungi	Ascomycota	Eurotiomycetes	Onygenales	Onygenales_fam_Incertae_sedis	Chrysosporium	Chrysosporium_sp
OTU812	0	1	0	0	0	0	1	1	0	0	0	0	3	k__Fungi(100);unclassified;unclassified;unclassified;	Fungi
OTU813	0	3	0	0	0	0	2	0	1	0	0	0	6	k__Fungi(100);unclassified;unclassified;unclassified;	Fungi
OTU814	0	3	0	0	0	0	0	0	0	0	0	0	3	k__Fungi(100);unclassified;unclassified;unclassified;	Fungi
OTU815	9	0	0	0	0	1	0	0	0	2	4	0	16	k__Fungi(100);unclassified;unclassified;unclassified;	Fungi
OTU816	0	0	0	0	0	0	0	0	0	3	0	0	3	k__Fungi(100);unclassified;unclassified;unclassified;	Fungi
OTU817	0	0	0	0	0	9	0	0	0	0	0	0	9	k__Fungi(100);p__unclassified_Fungi(73);c__unclassified_Fungi(73);o__unclassified_Fungi(73);f__unclassified_Fungi(73);g__unclassified_Fungi(73);s__Fungi_sp(73);	Fungi	unclassified_Fungi	unclassified_Fungi	unclassified_Fungi	unclassified_Fungi	unclassified_Fungi	Fungi_sp
OTU818	0	0	3	0	0	0	0	0	0	0	0	0	3	k__Fungi(100);p__Ascomycota(100);c__Sordariomycetes(100);o__Coniochaetales(100);f__Coniochaetaceae(100);g__Coniochaeta(100);	Fungi	Ascomycota	Sordariomycetes	Coniochaetales	Coniochaetaceae	Coniochaeta
OTU819	0	0	0	0	0	0	0	0	0	0	0	10	10	k__Fungi(100);p__Mucoromycota(100);c__Mucoromycetes(100);o__Mucorales(100);f__Chaetocladiaceae(100);g__Chaetocladium(100);s__Chaetocladium_jonesii(100);	Fungi	Mucoromycota	Mucoromycetes	Mucorales	Chaetocladiaceae	Chaetocladium	Chaetocladium_jonesii
OTU820	0	0	0	0	0	0	0	3	0	0	0	0	3	k__Fungi(100);unclassified;unclassified;unclassified;	Fungi
OTU821	0	0	0	0	0	0	0	4	0	0	0	0	4	k__Fungi(100);unclassified;unclassified;unclassified;	Fungi
OTU822	0	0	0	0	0	0	0	0	0	4	0	0	4	k__Fungi(100);unclassified;unclassified;unclassified;	Fungi
OTU823	4	0	0	1	2	2	2	0	0	7	0	0	18	k__Fungi(100);p__unclassified_Fungi(76);c__unclassified_Fungi(76);o__unclassified_Fungi(76);f__unclassified_Fungi(76);g__unclassified_Fungi(76);s__Fungi_sp(76);	Fungi	unclassified_Fungi	unclassified_Fungi	unclassified_Fungi	unclassified_Fungi	unclassified_Fungi	Fungi_sp
OTU824	0	0	0	0	0	2	0	0	0	0	4	0	6	k__Fungi(100);unclassified;unclassified;unclassified;	Fungi
OTU826	0	0	0	0	0	0	3	0	0	3	1	0	7	k__Fungi(100);unclassified;unclassified;unclassified;	Fungi
OTU827	0	0	0	0	0	0	0	0	0	0	3	0	3	k__Fungi(100);unclassified;unclassified;unclassified;	Fungi
OTU828	0	0	0	0	0	1	0	0	0	4	0	0	5	k__Fungi(100);unclassified;unclassified;unclassified;	Fungi
OTU829	0	0	2	0	0	0	0	1	0	0	0	0	3	k__Fungi(100);unclassified;unclassified;unclassified;	Fungi
OTU830	0	0	0	0	0	0	0	0	0	6	0	0	6	k__Fungi(100);unclassified;unclassified;unclassified;	Fungi
OTU831	0	0	0	0	3	0	0	0	0	1	0	0	4	k__Fungi(100);unclassified;unclassified;unclassified;	Fungi
OTU832	0	0	1	3	0	0	0	0	0	0	0	0	4	k__Fungi(100);unclassified;unclassified;unclassified;	Fungi
OTU833	0	0	0	0	0	0	0	0	0	4	0	0	4	k__Fungi(100);unclassified;unclassified;unclassified;	Fungi
OTU834	0	7	0	1	0	0	0	0	0	0	0	0	8	k__Fungi(100);p__Basidiomycota(100);c__Tremellomycetes(100);o__Tremellales(100);f__Bulleribasidiaceae(100);g__Vishniacozyma(100);s__Vishniacozyma_tephrensis(99);	Fungi	Basidiomycota	Tremellomycetes	Tremellales	Bulleribasidiaceae	Vishniacozyma	Vishniacozyma_tephrensis
OTU835	0	0	0	0	0	7	0	0	0	0	0	0	7	k__Fungi(100);unclassified;unclassified;unclassified;	Fungi
OTU836	0	0	0	0	0	0	0	0	0	0	0	3	3	k__Fungi(100);p__unclassified_Fungi(62);c__unclassified_Fungi(62);o__unclassified_Fungi(62);f__unclassified_Fungi(62);g__unclassified_Fungi(62);s__Fungi_sp(62);	Fungi	unclassified_Fungi	unclassified_Fungi	unclassified_Fungi	unclassified_Fungi	unclassified_Fungi	Fungi_sp
OTU837	8	0	0	0	0	0	0	0	0	0	0	0	8	k__Fungi(100);p__Ascomycota(100);c__Sordariomycetes(100);o__Sordariales(99);f__Cephalothecaceae(96);g__Phialemonium(91);s__Phialemonium_globosum(79);	Fungi	Ascomycota	Sordariomycetes	Sordariales	Cephalothecaceae	Phialemonium	Phialemonium_globosum
OTU838	5	0	0	0	0	0	0	0	4	0	0	1	10	k__Fungi(100);p__unclassified_Fungi(74);c__unclassified_Fungi(74);o__unclassified_Fungi(74);f__unclassified_Fungi(74);g__unclassified_Fungi(74);s__Fungi_sp(74);	Fungi	unclassified_Fungi	unclassified_Fungi	unclassified_Fungi	unclassified_Fungi	unclassified_Fungi	Fungi_sp
OTU839	0	0	0	0	0	0	0	0	0	0	4	0	4	k__Fungi(100);unclassified;unclassified;unclassified;	Fungi
OTU840	1	0	0	4	5	0	0	0	0	0	1	0	11	k__Fungi(100);p__Basidiomycota(100);c__Tremellomycetes(100);o__Tremellales(100);f__Bulleribasidiaceae(100);g__Hannaella(100);s__Hannaella_sinensis(100);	Fungi	Basidiomycota	Tremellomycetes	Tremellales	Bulleribasidiaceae	Hannaella	Hannaella_sinensis
OTU841	0	0	0	8	0	0	7	0	0	0	0	0	15	k__Fungi(100);p__unclassified_Fungi(62);c__unclassified_Fungi(62);o__unclassified_Fungi(62);f__unclassified_Fungi(62);g__unclassified_Fungi(62);s__Fungi_sp(62);	Fungi	unclassified_Fungi	unclassified_Fungi	unclassified_Fungi	unclassified_Fungi	unclassified_Fungi	Fungi_sp
OTU842	0	0	0	0	0	1	0	3	0	0	0	0	4	k__Fungi(100);p__Ascomycota(91);c__Dothideomycetes(90);o__Pleosporales(89);f__Pleosporales_fam_Incertae_sedis(66);g__Passeriniella(66);s__Passeriniella_obiones(66);	Fungi	Ascomycota	Dothideomycetes	Pleosporales	Pleosporales_fam_Incertae_sedis	Passeriniella	Passeriniella_obiones
OTU843	0	0	0	0	0	4	0	0	0	5	0	0	9	k__Fungi(100);p__Ascomycota(100);c__Sordariomycetes(100);o__Sordariales(94);f__Cephalothecaceae(91);g__Phialemonium(89);s__Phialemonium_globosum(67);	Fungi	Ascomycota	Sordariomycetes	Sordariales	Cephalothecaceae	Phialemonium	Phialemonium_globosum
OTU844	0	0	0	0	0	0	0	0	3	0	0	0	3	k__Fungi(100);p__Ascomycota(100);c__Eurotiomycetes(100);o__Eurotiales(100);f__Aspergillaceae(100);g__Aspergillus(100);s__Aspergillus_insolitus(100);	Fungi	Ascomycota	Eurotiomycetes	Eurotiales	Aspergillaceae	Aspergillus	Aspergillus_insolitus
OTU845	0	5	0	0	0	0	0	0	0	0	0	0	5	k__Fungi(100);unclassified;unclassified;unclassified;	Fungi
OTU846	0	0	0	0	0	3	0	0	0	0	0	0	3	k__Fungi(100);unclassified;unclassified;unclassified;	Fungi
OTU847	0	0	0	0	0	4	0	0	0	0	0	0	4	k__Fungi(100);p__Ascomycota(100);c__Eurotiomycetes(100);o__Eurotiales(100);f__Aspergillaceae(100);g__Penicillium(96);s__Penicillium_rolfsii(61);	Fungi	Ascomycota	Eurotiomycetes	Eurotiales	Aspergillaceae	Penicillium	Penicillium_rolfsii
OTU848	0	0	0	0	0	0	0	0	0	1	0	14	15	k__Fungi(100);p__unclassified_Fungi(65);c__unclassified_Fungi(65);o__unclassified_Fungi(65);f__unclassified_Fungi(65);g__unclassified_Fungi(65);s__Fungi_sp(65);	Fungi	unclassified_Fungi	unclassified_Fungi	unclassified_Fungi	unclassified_Fungi	unclassified_Fungi	Fungi_sp
OTU849	0	0	0	3	0	0	0	0	0	0	0	0	3	k__Fungi(100);p__Ascomycota(85);c__Dothideomycetes(85);o__Pleosporales(85);f__Pleosporales_fam_Incertae_sedis(75);g__Passeriniella(75);s__Passeriniella_obiones(75);	Fungi	Ascomycota	Dothideomycetes	Pleosporales	Pleosporales_fam_Incertae_sedis	Passeriniella	Passeriniella_obiones
OTU850	2	0	0	0	2	0	0	0	0	0	0	0	4	k__Fungi(100);unclassified;unclassified;unclassified;	Fungi
OTU851	0	0	0	0	0	0	0	0	0	7	0	0	7	k__Fungi(100);unclassified;unclassified;unclassified;	Fungi
OTU852	9	0	2	0	0	0	0	0	0	0	0	0	11	k__Fungi(100);p__Basidiomycota(100);c__Exobasidiomycetes(100);o__Entylomatales(100);f__Entylomatales_fam_Incertae_sedis(100);g__Tilletiopsis(100);s__Tilletiopsis_washingtonensis(100);	Fungi	Basidiomycota	Exobasidiomycetes	Entylomatales	Entylomatales_fam_Incertae_sedis	Tilletiopsis	Tilletiopsis_washingtonensis
OTU853	1	0	0	0	0	0	0	0	0	0	2	0	3	k__Fungi(100);unclassified;unclassified;unclassified;	Fungi
OTU854	0	2	0	0	0	0	0	1	0	0	1	7	11	k__Fungi(100);p__Ascomycota(87);c__Leotiomycetes(86);o__Erysiphales(85);f__Erysiphaceae(85);g__Blumeria(85);s__Blumeria_sp(85);	Fungi	Ascomycota	Leotiomycetes	Erysiphales	Erysiphaceae	Blumeria	Blumeria_sp
OTU855	0	0	0	0	0	0	0	0	3	0	0	0	3	k__Fungi(100);unclassified;unclassified;unclassified;	Fungi
OTU856	0	0	0	0	0	1	0	0	0	0	0	3	4	k__Fungi(100);unclassified;unclassified;unclassified;	Fungi
OTU857	0	0	0	0	0	0	0	0	5	0	0	0	5	k__Fungi(100);unclassified;unclassified;unclassified;	Fungi
OTU858	6	2	15	18	20	16	5	23	13	12	10	7	147	k__Fungi(100);p__Ascomycota(74);c__Leotiomycetes(72);o__Erysiphales(72);f__Erysiphaceae(72);g__Blumeria(72);s__Blumeria_sp(72);	Fungi	Ascomycota	Leotiomycetes	Erysiphales	Erysiphaceae	Blumeria	Blumeria_sp
OTU859	0	0	0	0	1	8	0	0	0	0	0	3	12	k__Fungi(100);p__unclassified_Fungi(87);c__unclassified_Fungi(87);o__unclassified_Fungi(87);f__unclassified_Fungi(87);g__unclassified_Fungi(87);s__Fungi_sp(87);	Fungi	unclassified_Fungi	unclassified_Fungi	unclassified_Fungi	unclassified_Fungi	unclassified_Fungi	Fungi_sp
OTU860	0	0	0	0	0	4	0	0	0	0	0	0	4	k__Fungi(100);unclassified;unclassified;unclassified;	Fungi
OTU861	0	0	0	0	1	0	0	0	0	0	2	0	3	k__Fungi(100);unclassified;unclassified;unclassified;	Fungi
OTU862	0	0	0	0	5	0	0	0	0	0	0	0	5	k__Fungi(100);unclassified;unclassified;unclassified;	Fungi
OTU863	0	0	0	0	0	1	0	0	0	0	2	0	3	k__Fungi(100);unclassified;unclassified;unclassified;	Fungi
OTU864	0	2	0	0	1	0	0	0	4	0	0	0	7	k__Fungi(100);p__unclassified_Fungi(99);c__unclassified_Fungi(99);o__unclassified_Fungi(99);f__unclassified_Fungi(99);g__unclassified_Fungi(99);s__Fungi_sp(99);	Fungi	unclassified_Fungi	unclassified_Fungi	unclassified_Fungi	unclassified_Fungi	unclassified_Fungi	Fungi_sp
OTU865	0	0	0	0	7	0	0	0	0	0	0	0	7	k__Fungi(100);p__Ascomycota(100);c__Dothideomycetes(100);o__Pleosporales(100);f__Tetraplosphaeriaceae(100);g__unclassified_Tetraplosphaeriaceae(60);s__Tetraplosphaeriaceae_sp(60);	Fungi	Ascomycota	Dothideomycetes	Pleosporales	Tetraplosphaeriaceae	unclassified_Tetraplosphaeriaceae	Tetraplosphaeriaceae_sp
OTU866	0	0	0	0	0	0	0	0	0	5	0	0	5	k__Fungi(100);unclassified;unclassified;unclassified;	Fungi
OTU867	0	0	0	0	0	0	0	0	3	0	0	0	3	k__Fungi(100);unclassified;unclassified;unclassified;	Fungi
OTU868	0	0	0	0	0	0	0	0	0	5	0	0	5	k__Fungi(100);unclassified;unclassified;unclassified;	Fungi
OTU869	0	0	0	0	0	0	0	3	0	0	0	0	3	k__Fungi(100);unclassified;unclassified;unclassified;	Fungi
OTU870	0	0	0	0	0	0	0	3	0	0	0	0	3	k__Fungi(100);unclassified;unclassified;unclassified;	Fungi
OTU871	1	1	4	7	5	14	1	6	3	2	2	3	49	k__Fungi(100);unclassified;unclassified;unclassified;	Fungi
OTU872	0	0	0	0	0	4	0	0	0	0	0	0	4	k__Fungi(100);unclassified;unclassified;unclassified;	Fungi
OTU873	0	0	0	0	0	3	0	0	0	0	0	0	3	k__Fungi(100);unclassified;unclassified;unclassified;	Fungi
OTU874	0	0	0	0	0	0	0	3	0	0	0	0	3	k__Fungi(100);unclassified;unclassified;unclassified;	Fungi
OTU875	0	0	0	0	0	0	0	0	0	0	3	0	3	k__Fungi(100);unclassified;unclassified;unclassified;	Fungi
OTU876	3	0	1	3	0	0	0	1	0	0	0	0	8	k__Fungi(100);p__Mucoromycota(100);c__Mucoromycetes(100);o__Mucorales(100);f__Lichtheimiaceae(100);g__Lichtheimia(100);s__Lichtheimia_ornata(100);	Fungi	Mucoromycota	Mucoromycetes	Mucorales	Lichtheimiaceae	Lichtheimia	Lichtheimia_ornata
OTU877	0	3	0	0	0	0	0	0	0	6	0	0	9	k__Fungi(100);p__unclassified_Fungi(81);c__unclassified_Fungi(81);o__unclassified_Fungi(81);f__unclassified_Fungi(81);g__unclassified_Fungi(81);s__Fungi_sp(81);	Fungi	unclassified_Fungi	unclassified_Fungi	unclassified_Fungi	unclassified_Fungi	unclassified_Fungi	Fungi_sp
OTU878	0	0	0	0	0	0	15	0	0	0	0	0	15	k__Fungi(100);p__Basidiomycota(100);c__Malasseziomycetes(100);o__Malasseziales(100);f__Malasseziaceae(100);g__Malassezia(100);s__Malassezia_sp(98);	Fungi	Basidiomycota	Malasseziomycetes	Malasseziales	Malasseziaceae	Malassezia	Malassezia_sp
OTU879	0	0	0	0	0	0	0	0	0	8	0	0	8	k__Fungi(100);p__Ascomycota(100);c__Eurotiomycetes(100);o__Eurotiales(100);f__Aspergillaceae(100);g__Monascus(100);s__Monascus_purpureus(100);	Fungi	Ascomycota	Eurotiomycetes	Eurotiales	Aspergillaceae	Monascus	Monascus_purpureus
OTU880	0	0	0	0	0	0	11	0	0	0	0	0	11	k__Fungi(100);p__Ascomycota(100);c__Dothideomycetes(99);o__Pleosporales(98);f__Pleosporaceae(97);g__Alternaria(92);s__Alternaria_metachromatica(66);	Fungi	Ascomycota	Dothideomycetes	Pleosporales	Pleosporaceae	Alternaria	Alternaria_metachromatica
OTU881	0	0	0	0	0	3	0	0	0	0	0	0	3	k__Fungi(100);unclassified;unclassified;unclassified;	Fungi
OTU882	0	0	0	0	0	0	0	2	1	0	0	1	4	k__Fungi(100);unclassified;unclassified;unclassified;	Fungi
OTU883	0	1	0	1	0	0	0	0	0	0	1	0	3	k__Fungi(100);p__Ascomycota(100);c__Leotiomycetes(100);o__Erysiphales(100);f__Erysiphaceae(100);g__Blumeria(100);s__Blumeria_sp(100);	Fungi	Ascomycota	Leotiomycetes	Erysiphales	Erysiphaceae	Blumeria	Blumeria_sp
OTU884	0	0	0	0	0	0	0	0	0	10	0	0	10	k__Fungi(100);p__Ascomycota(100);c__Saccharomycetes(100);o__Saccharomycetales(100);f__Saccharomycetales_fam_Incertae_sedis(100);g__Diutina(100);s__Diutina_catenulata(100);	Fungi	Ascomycota	Saccharomycetes	Saccharomycetales	Saccharomycetales_fam_Incertae_sedis	Diutina	Diutina_catenulata
OTU885	0	0	0	0	0	0	0	1	0	3	0	0	4	k__Fungi(100);unclassified;unclassified;unclassified;	Fungi
OTU886	3	0	0	0	0	0	0	0	0	0	0	0	3	k__Fungi(100);unclassified;unclassified;unclassified;	Fungi
OTU887	0	0	0	0	0	0	0	6	0	0	0	5	11	k__Fungi(100);p__Ascomycota(100);c__Sordariomycetes(100);o__Hypocreales(100);f__Hypocreales_fam_Incertae_sedis(99);g__Leucosphaerina(92);s__Leucosphaerina_sp(92);	Fungi	Ascomycota	Sordariomycetes	Hypocreales	Hypocreales_fam_Incertae_sedis	Leucosphaerina	Leucosphaerina_sp
OTU888	0	0	0	0	0	0	0	0	0	6	0	0	6	k__Fungi(100);p__Ascomycota(100);c__Eurotiomycetes(85);unclassified;unclassified;	Fungi	Ascomycota	Eurotiomycetes
OTU889	0	0	3	0	0	0	0	0	0	7	0	0	10	k__Fungi(100);p__Ascomycota(100);c__Saccharomycetes(100);o__Saccharomycetales(100);f__Saccharomycetales_fam_Incertae_sedis(98);g__Candida(98);s__Candida_intermedia(98);	Fungi	Ascomycota	Saccharomycetes	Saccharomycetales	Saccharomycetales_fam_Incertae_sedis	Candida	Candida_intermedia
OTU890	0	25	7	7	11	14	0	3	0	24	1	29	121	k__Fungi(100);p__Ascomycota(100);c__Dothideomycetes(100);o__Pleosporales(100);f__Phaeosphaeriaceae(97);g__Ophiosphaerella(92);s__Ophiosphaerella_agrostidis(84);	Fungi	Ascomycota	Dothideomycetes	Pleosporales	Phaeosphaeriaceae	Ophiosphaerella	Ophiosphaerella_agrostidis
OTU891	0	0	0	0	0	0	0	6	0	0	0	0	6	k__Fungi(100);unclassified;unclassified;unclassified;	Fungi
OTU892	0	0	0	0	0	0	0	0	0	3	0	0	3	k__Fungi(100);unclassified;unclassified;unclassified;	Fungi
OTU893	0	0	0	0	0	0	0	0	4	0	0	0	4	k__Fungi(100);unclassified;unclassified;unclassified;	Fungi
OTU894	0	0	2	0	0	0	0	0	0	0	0	6	8	k__Fungi(100);p__Ascomycota(100);c__Dothideomycetes(100);o__Pleosporales(100);unclassified;	Fungi	Ascomycota	Dothideomycetes	Pleosporales
OTU895	0	0	0	0	0	2	0	0	0	2	0	0	4	k__Fungi(100);unclassified;unclassified;unclassified;	Fungi
OTU896	0	0	0	0	0	0	0	0	0	0	3	0	3	k__Fungi(100);unclassified;unclassified;unclassified;	Fungi
OTU897	0	0	0	0	3	0	0	6	0	0	0	0	9	k__Fungi(100);unclassified;unclassified;unclassified;	Fungi
OTU898	0	0	0	0	0	0	0	0	0	2	1	0	3	k__Fungi(100);unclassified;unclassified;unclassified;	Fungi
OTU899	0	0	0	0	0	0	0	0	0	4	0	0	4	k__Fungi(100);unclassified;unclassified;unclassified;	Fungi
OTU900	0	0	0	4	0	0	0	0	0	0	0	0	4	k__Fungi(100);unclassified;unclassified;unclassified;	Fungi
OTU901	0	0	0	0	0	0	0	0	5	0	0	0	5	k__Fungi(100);unclassified;unclassified;unclassified;	Fungi
OTU902	0	0	0	0	0	1	0	0	0	0	0	3	4	k__Fungi(100);p__unclassified_Fungi(84);c__unclassified_Fungi(84);o__unclassified_Fungi(84);f__unclassified_Fungi(84);g__unclassified_Fungi(84);s__Fungi_sp(84);	Fungi	unclassified_Fungi	unclassified_Fungi	unclassified_Fungi	unclassified_Fungi	unclassified_Fungi	Fungi_sp
OTU903	0	0	0	0	3	0	0	0	0	0	0	0	3	k__Fungi(100);unclassified;unclassified;unclassified;	Fungi
OTU904	0	0	0	0	0	0	0	5	0	0	0	0	5	k__Fungi(100);unclassified;unclassified;unclassified;	Fungi
OTU905	0	0	0	0	0	0	0	0	0	0	0	8	8	k__Fungi(100);p__Basidiomycota(100);c__Tremellomycetes(99);o__Tremellales(99);f__Bulleribasidiaceae(99);g__Dioszegia(99);s__Dioszegia_fristingensis(87);	Fungi	Basidiomycota	Tremellomycetes	Tremellales	Bulleribasidiaceae	Dioszegia	Dioszegia_fristingensis
OTU906	0	0	0	0	3	0	0	0	0	0	0	0	3	k__Fungi(100);unclassified;unclassified;unclassified;	Fungi
OTU907	0	0	0	0	0	0	0	0	2	0	1	0	3	k__Fungi(100);p__Ascomycota(99);c__Leotiomycetes(98);o__Erysiphales(98);f__Erysiphaceae(98);g__Blumeria(98);s__Blumeria_sp(98);	Fungi	Ascomycota	Leotiomycetes	Erysiphales	Erysiphaceae	Blumeria	Blumeria_sp
OTU908	0	0	0	0	0	9	0	1	0	0	0	0	10	k__Fungi(100);unclassified;unclassified;unclassified;	Fungi
OTU909	0	0	0	0	0	0	0	0	0	0	0	10	10	k__Fungi(100);unclassified;unclassified;unclassified;	Fungi
OTU910	0	0	0	0	0	1	0	0	7	0	0	0	8	k__Fungi(100);p__Ascomycota(100);c__Leotiomycetes(100);o__Erysiphales(100);f__Erysiphaceae(100);g__Blumeria(100);s__Blumeria_sp(100);	Fungi	Ascomycota	Leotiomycetes	Erysiphales	Erysiphaceae	Blumeria	Blumeria_sp
OTU911	0	4	0	0	0	0	0	0	0	0	0	0	4	k__Fungi(100);unclassified;unclassified;unclassified;	Fungi
OTU912	0	0	0	0	0	0	0	0	0	0	3	0	3	k__Fungi(100);p__unclassified_Fungi(78);c__unclassified_Fungi(78);o__unclassified_Fungi(78);f__unclassified_Fungi(78);g__unclassified_Fungi(78);s__Fungi_sp(78);	Fungi	unclassified_Fungi	unclassified_Fungi	unclassified_Fungi	unclassified_Fungi	unclassified_Fungi	Fungi_sp
OTU913	0	0	0	0	0	5	0	0	0	0	0	0	5	k__Fungi(100);unclassified;unclassified;unclassified;	Fungi
OTU914	0	0	0	0	0	0	0	1	0	4	0	0	5	k__Fungi(100);unclassified;unclassified;unclassified;	Fungi
OTU915	4	0	0	0	0	0	0	0	0	0	2	0	6	k__Fungi(100);unclassified;unclassified;unclassified;	Fungi
OTU916	0	0	0	4	0	0	0	0	0	0	0	0	4	k__Fungi(100);unclassified;unclassified;unclassified;	Fungi
OTU917	0	0	0	0	3	0	0	0	0	0	0	0	3	k__Fungi(100);unclassified;unclassified;unclassified;	Fungi
OTU918	0	0	0	0	0	0	0	0	4	0	0	0	4	k__Fungi(100);unclassified;unclassified;unclassified;	Fungi
OTU919	0	0	0	0	0	0	0	0	0	0	4	0	4	k__Fungi(100);unclassified;unclassified;unclassified;	Fungi
OTU920	0	0	0	0	0	12	0	0	0	0	0	0	12	k__Fungi(100);p__unclassified_Fungi(87);c__unclassified_Fungi(87);o__unclassified_Fungi(87);f__unclassified_Fungi(87);g__unclassified_Fungi(87);s__Fungi_sp(87);	Fungi	unclassified_Fungi	unclassified_Fungi	unclassified_Fungi	unclassified_Fungi	unclassified_Fungi	Fungi_sp
OTU921	0	0	0	0	0	3	0	0	0	0	0	0	3	k__Fungi(100);unclassified;unclassified;unclassified;	Fungi
OTU922	0	0	0	0	0	0	0	0	1	0	0	2	3	k__Fungi(100);unclassified;unclassified;unclassified;	Fungi
OTU923	0	0	0	0	0	0	0	0	5	0	0	0	5	k__Fungi(100);unclassified;unclassified;unclassified;	Fungi
OTU924	0	0	0	0	0	0	0	0	0	3	0	0	3	k__Fungi(100);unclassified;unclassified;unclassified;	Fungi
OTU925	0	0	0	0	0	0	0	0	0	0	4	0	4	k__Fungi(100);unclassified;unclassified;unclassified;	Fungi
OTU926	0	0	0	6	0	0	0	0	0	0	0	0	6	k__Fungi(100);p__Ascomycota(100);c__Dothideomycetes(100);o__Pleosporales(100);f__Pleosporaceae(100);g__Exserohilum(99);s__Exserohilum_rostratum(99);	Fungi	Ascomycota	Dothideomycetes	Pleosporales	Pleosporaceae	Exserohilum	Exserohilum_rostratum
OTU927	0	3	0	0	0	0	0	0	0	0	0	0	3	k__Fungi(100);unclassified;unclassified;unclassified;	Fungi
OTU928	3	0	0	0	0	0	0	0	0	0	0	0	3	k__Fungi(100);unclassified;unclassified;unclassified;	Fungi
OTU929	0	0	0	0	4	0	0	0	0	0	0	0	4	k__Fungi(100);unclassified;unclassified;unclassified;	Fungi
OTU930	0	0	0	0	3	0	0	0	0	2	0	0	5	k__Fungi(100);unclassified;unclassified;unclassified;	Fungi
OTU931	3	0	0	0	0	0	0	0	0	0	0	0	3	k__Fungi(100);unclassified;unclassified;unclassified;	Fungi
OTU932	0	0	0	0	4	0	0	0	0	0	0	0	4	k__Fungi(100);unclassified;unclassified;unclassified;	Fungi
OTU933	0	0	0	0	0	0	0	0	0	5	1	0	6	k__Fungi(100);unclassified;unclassified;unclassified;	Fungi
OTU934	0	0	0	0	0	0	0	0	0	0	0	3	3	k__Fungi(100);unclassified;unclassified;unclassified;	Fungi
OTU935	0	0	0	0	0	0	0	0	0	0	0	3	3	k__Fungi(100);unclassified;unclassified;unclassified;	Fungi
OTU936	0	0	0	0	0	0	0	0	0	0	4	0	4	k__Fungi(100);p__Ascomycota(100);c__Eurotiomycetes(100);o__Onygenales(100);f__Gymnoascaceae(100);g__Leucothecium(85);s__Leucothecium_sp(85);	Fungi	Ascomycota	Eurotiomycetes	Onygenales	Gymnoascaceae	Leucothecium	Leucothecium_sp
OTU937	0	0	1	1	0	0	0	0	0	0	1	5	8	k__Fungi(100);p__Basidiomycota(100);c__Tremellomycetes(100);o__Trichosporonales(100);f__Trichosporonaceae(100);g__Cutaneotrichosporon(66);s__Cutaneotrichosporon_curvatus(66);	Fungi	Basidiomycota	Tremellomycetes	Trichosporonales	Trichosporonaceae	Cutaneotrichosporon	Cutaneotrichosporon_curvatus
OTU938	0	1	0	0	2	0	1	0	0	0	1	0	5	k__Fungi(100);unclassified;unclassified;unclassified;	Fungi
OTU939	0	0	0	0	0	0	0	7	0	0	0	0	7	k__Fungi(100);p__Ascomycota(100);c__Sordariomycetes(100);o__Pleurotheciales(99);f__Pleurotheciaceae(99);g__unclassified_Pleurotheciaceae(81);s__Pleurotheciaceae_sp(81);	Fungi	Ascomycota	Sordariomycetes	Pleurotheciales	Pleurotheciaceae	unclassified_Pleurotheciaceae	Pleurotheciaceae_sp
OTU940	0	0	0	0	1	0	0	0	0	0	2	0	3	k__Fungi(100);unclassified;unclassified;unclassified;	Fungi
OTU941	0	0	0	0	0	4	0	0	0	0	0	0	4	k__Fungi(100);unclassified;unclassified;unclassified;	Fungi
OTU942	0	0	0	0	0	0	0	0	0	0	0	4	4	k__Fungi(100);unclassified;unclassified;unclassified;	Fungi
OTU943	0	4	0	2	0	1	9	1	3	0	0	0	20	k__Fungi(100);p__Basidiomycota(100);c__Agaricostilbomycetes(100);o__Agaricostilbales(100);f__Agaricostilbaceae(100);g__Sterigmatomyces(100);s__Sterigmatomyces_halophilus(100);	Fungi	Basidiomycota	Agaricostilbomycetes	Agaricostilbales	Agaricostilbaceae	Sterigmatomyces	Sterigmatomyces_halophilus
OTU944	0	0	0	4	1	0	0	0	0	0	0	0	5	k__Fungi(100);p__Ascomycota(98);c__Eurotiomycetes(76);o__Onygenales(65);unclassified;	Fungi	Ascomycota	Eurotiomycetes	Onygenales
OTU945	0	0	0	0	0	0	0	3	4	4	0	0	11	k__Fungi(100);unclassified;unclassified;unclassified;	Fungi
OTU946	0	0	11	0	0	0	0	0	0	0	0	0	11	k__Fungi(100);p__Ascomycota(100);c__Sordariomycetes(100);o__Xylariales(100);f__Xylariales_fam_Incertae_sedis(100);g__Phialemoniopsis(100);s__Phialemoniopsis_cornearis(75);	Fungi	Ascomycota	Sordariomycetes	Xylariales	Xylariales_fam_Incertae_sedis	Phialemoniopsis	Phialemoniopsis_cornearis
OTU947	0	0	0	0	0	0	0	0	0	3	0	0	3	k__Fungi(100);unclassified;unclassified;unclassified;	Fungi
OTU948	0	0	0	0	0	0	0	3	0	1	0	0	4	k__Fungi(100);unclassified;unclassified;unclassified;	Fungi
OTU949	0	0	0	0	0	0	0	3	0	0	0	0	3	k__Fungi(100);unclassified;unclassified;unclassified;	Fungi
OTU950	0	0	0	0	7	0	0	0	0	0	0	0	7	k__Fungi(100);unclassified;unclassified;unclassified;	Fungi
OTU951	0	0	0	0	3	0	0	0	0	1	0	0	4	k__Fungi(100);unclassified;unclassified;unclassified;	Fungi
OTU952	7	0	0	0	0	0	0	0	0	0	0	0	7	k__Fungi(100);p__Ascomycota(100);c__Dothideomycetes(100);o__Pleosporales(100);f__Didymosphaeriaceae(100);g__Tremateia(75);s__Tremateia_sp(75);	Fungi	Ascomycota	Dothideomycetes	Pleosporales	Didymosphaeriaceae	Tremateia	Tremateia_sp
OTU953	0	0	0	0	0	3	0	0	0	0	0	0	3	k__Fungi(100);unclassified;unclassified;unclassified;	Fungi
OTU954	0	0	0	0	0	2	0	3	0	0	1	0	6	k__Fungi(100);unclassified;unclassified;unclassified;	Fungi
OTU955	0	0	0	0	0	0	0	3	0	0	0	0	3	k__Fungi(100);unclassified;unclassified;unclassified;	Fungi
OTU956	0	0	0	0	0	0	0	0	0	3	0	0	3	k__Fungi(100);unclassified;unclassified;unclassified;	Fungi
OTU957	0	0	0	0	0	0	4	0	0	0	0	0	4	k__Fungi(100);p__unclassified_Fungi(70);c__unclassified_Fungi(70);o__unclassified_Fungi(70);f__unclassified_Fungi(70);g__unclassified_Fungi(70);s__Fungi_sp(70);	Fungi	unclassified_Fungi	unclassified_Fungi	unclassified_Fungi	unclassified_Fungi	unclassified_Fungi	Fungi_sp
OTU958	5	4	5	14	28	9	6	14	11	0	4	6	106	k__Fungi(100);p__unclassified_Fungi(62);c__unclassified_Fungi(62);o__unclassified_Fungi(62);f__unclassified_Fungi(62);g__unclassified_Fungi(62);s__Fungi_sp(62);	Fungi	unclassified_Fungi	unclassified_Fungi	unclassified_Fungi	unclassified_Fungi	unclassified_Fungi	Fungi_sp
OTU959	5	0	0	0	0	0	0	0	0	0	0	0	5	k__Fungi(100);unclassified;unclassified;unclassified;	Fungi
OTU960	1	0	0	0	0	0	0	2	0	0	0	0	3	k__Fungi(100);unclassified;unclassified;unclassified;	Fungi
OTU961	0	0	0	0	0	0	8	0	0	0	0	0	8	k__Fungi(100);unclassified;unclassified;unclassified;	Fungi
OTU962	0	0	0	0	0	3	11	0	0	0	0	0	14	k__Fungi(100);p__Basidiomycota(99);unclassified;unclassified;	Fungi	Basidiomycota
OTU963	0	0	0	0	0	0	5	0	0	0	0	0	5	k__Fungi(100);p__Ascomycota(100);c__Sordariomycetes(100);o__Hypocreales(100);f__Bionectriaceae(94);unclassified;	Fungi	Ascomycota	Sordariomycetes	Hypocreales	Bionectriaceae
OTU964	0	0	0	0	0	0	0	0	0	8	0	0	8	k__Fungi(100);p__Ascomycota(100);c__Sordariomycetes(100);o__Glomerellales(99);f__Plectosphaerellaceae(99);g__Acrostalagmus(61);s__Acrostalagmus_luteoalbus(61);	Fungi	Ascomycota	Sordariomycetes	Glomerellales	Plectosphaerellaceae	Acrostalagmus	Acrostalagmus_luteoalbus
OTU965	0	0	0	0	0	0	0	0	4	0	0	0	4	k__Fungi(100);unclassified;unclassified;unclassified;	Fungi
OTU966	4	0	7	8	1	9	0	2	5	1	6	5	48	k__Fungi(100);p__Ascomycota(70);c__Leotiomycetes(66);o__Erysiphales(66);f__Erysiphaceae(66);g__Blumeria(66);s__Blumeria_sp(66);	Fungi	Ascomycota	Leotiomycetes	Erysiphales	Erysiphaceae	Blumeria	Blumeria_sp
OTU967	0	0	0	0	0	0	0	0	0	0	3	0	3	k__Fungi(100);unclassified;unclassified;unclassified;	Fungi
OTU968	2	0	0	0	0	0	0	0	4	0	0	0	6	k__Fungi(100);unclassified;unclassified;unclassified;	Fungi
OTU969	0	1	0	0	0	0	0	0	5	0	0	0	6	k__Fungi(100);unclassified;unclassified;unclassified;	Fungi
OTU970	0	0	0	0	0	4	0	0	0	0	0	3	7	k__Fungi(100);unclassified;unclassified;unclassified;	Fungi
OTU971	0	15	1	3	0	0	0	7	6	16	0	0	48	k__Fungi(100);p__Basidiomycota(100);unclassified;unclassified;	Fungi	Basidiomycota
OTU972	0	0	0	0	5	0	0	17	0	0	12	0	34	k__Fungi(100);unclassified;unclassified;unclassified;	Fungi
OTU973	0	0	0	0	0	5	0	0	0	0	0	0	5	k__Fungi(100);p__Ascomycota(100);c__Dothideomycetes(100);o__Pleosporales(100);f__Pleosporaceae(100);g__Curvularia(98);	Fungi	Ascomycota	Dothideomycetes	Pleosporales	Pleosporaceae	Curvularia
OTU974	0	4	0	0	0	0	0	0	4	0	0	0	8	k__Fungi(100);p__Ascomycota(100);c__Dothideomycetes(100);o__Pleosporales(100);f__Pleosporaceae(100);g__Curvularia(100);s__Curvularia_intermedia(62);	Fungi	Ascomycota	Dothideomycetes	Pleosporales	Pleosporaceae	Curvularia	Curvularia_intermedia
OTU975	0	0	0	1	0	1	3	0	0	0	2	0	7	k__Fungi(100);p__Ascomycota(89);c__Leotiomycetes(88);o__Erysiphales(88);f__Erysiphaceae(88);g__Blumeria(88);s__Blumeria_sp(88);	Fungi	Ascomycota	Leotiomycetes	Erysiphales	Erysiphaceae	Blumeria	Blumeria_sp
OTU976	0	6	0	0	0	0	4	4	0	0	0	0	14	k__Fungi(100);p__unclassified_Fungi(78);c__unclassified_Fungi(78);o__unclassified_Fungi(78);f__unclassified_Fungi(78);g__unclassified_Fungi(78);s__Fungi_sp(78);	Fungi	unclassified_Fungi	unclassified_Fungi	unclassified_Fungi	unclassified_Fungi	unclassified_Fungi	Fungi_sp
OTU978	0	0	0	0	0	0	0	0	0	0	3	0	3	k__Fungi(100);unclassified;unclassified;unclassified;	Fungi
OTU979	0	0	0	0	3	0	0	0	0	0	0	0	3	k__Fungi(100);unclassified;unclassified;unclassified;	Fungi
OTU980	0	2	0	0	0	1	0	0	0	0	0	0	3	k__Fungi(100);unclassified;unclassified;unclassified;	Fungi
OTU981	3	0	0	0	0	0	0	0	0	0	0	0	3	k__Fungi(100);unclassified;unclassified;unclassified;	Fungi
OTU982	0	0	0	1	2	0	0	0	0	6	1	0	10	k__Fungi(100);p__Basidiomycota(100);c__Tremellomycetes(100);o__Tremellales(100);f__Rhynchogastremataceae(100);g__Papiliotrema(100);s__Papiliotrema_japonica(84);	Fungi	Basidiomycota	Tremellomycetes	Tremellales	Rhynchogastremataceae	Papiliotrema	Papiliotrema_japonica
OTU983	0	0	0	0	2	9	0	0	0	0	0	0	11	k__Fungi(100);p__Basidiomycota(100);c__Agaricomycetes(100);o__Agaricales(100);f__Agaricales_fam_Incertae_sedis(100);g__Chondrostereum(100);s__Chondrostereum_purpureum(100);	Fungi	Basidiomycota	Agaricomycetes	Agaricales	Agaricales_fam_Incertae_sedis	Chondrostereum	Chondrostereum_purpureum
OTU984	0	0	0	0	0	0	0	0	5	0	0	0	5	k__Fungi(100);unclassified;unclassified;unclassified;	Fungi
OTU985	0	0	0	0	0	3	0	0	0	0	0	0	3	k__Fungi(100);unclassified;unclassified;unclassified;	Fungi
OTU986	0	0	0	0	8	0	0	0	0	0	0	0	8	k__Fungi(100);p__Basidiomycota(100);c__Tremellomycetes(100);o__Tremellales(100);f__Bulleribasidiaceae(100);g__Dioszegia(100);s__Dioszegia_hungarica(93);	Fungi	Basidiomycota	Tremellomycetes	Tremellales	Bulleribasidiaceae	Dioszegia	Dioszegia_hungarica
OTU987	0	0	0	0	1	8	0	0	0	0	0	2	11	k__Fungi(100);p__Ascomycota(78);c__Leotiomycetes(75);o__Erysiphales(75);f__Erysiphaceae(75);g__Blumeria(75);s__Blumeria_sp(75);	Fungi	Ascomycota	Leotiomycetes	Erysiphales	Erysiphaceae	Blumeria	Blumeria_sp
OTU988	0	0	0	0	0	0	0	0	0	0	0	8	8	k__Fungi(100);p__Ascomycota(100);c__Dothideomycetes(100);o__Pleosporales(100);f__Phaeosphaeriaceae(100);g__Setomelanomma(94);s__Setomelanomma_holmii(83);	Fungi	Ascomycota	Dothideomycetes	Pleosporales	Phaeosphaeriaceae	Setomelanomma	Setomelanomma_holmii
OTU989	0	0	0	0	0	0	0	0	6	0	0	0	6	k__Fungi(100);unclassified;unclassified;unclassified;	Fungi
OTU990	0	0	0	0	0	0	0	0	0	4	0	0	4	k__Fungi(100);unclassified;unclassified;unclassified;	Fungi
OTU991	2	0	2	0	0	0	0	0	0	0	0	5	9	k__Fungi(100);unclassified;unclassified;unclassified;	Fungi
OTU992	0	0	0	0	0	0	0	0	0	5	0	0	5	k__Fungi(100);unclassified;unclassified;unclassified;	Fungi
OTU993	0	0	0	0	0	0	7	0	0	0	0	0	7	k__Fungi(100);unclassified;unclassified;unclassified;	Fungi
OTU994	0	0	0	0	0	0	0	0	0	0	0	5	5	k__Fungi(100);p__Ascomycota(100);c__Sordariomycetes(100);o__Glomerellales(100);f__Glomerellaceae(100);g__Colletotrichum(100);	Fungi	Ascomycota	Sordariomycetes	Glomerellales	Glomerellaceae	Colletotrichum
OTU995	0	0	0	0	0	0	0	0	0	13	0	0	13	k__Fungi(100);p__Basidiomycota(100);c__Cystobasidiomycetes(100);o__Erythrobasidiales(100);f__Erythrobasidiaceae(100);g__Erythrobasidium(100);s__Erythrobasidium_hasegawianum(100);	Fungi	Basidiomycota	Cystobasidiomycetes	Erythrobasidiales	Erythrobasidiaceae	Erythrobasidium	Erythrobasidium_hasegawianum
OTU996	0	0	0	0	0	0	0	0	0	0	0	3	3	k__Fungi(100);unclassified;unclassified;unclassified;	Fungi
OTU997	0	0	0	0	0	3	0	0	0	0	0	0	3	k__Fungi(100);unclassified;unclassified;unclassified;	Fungi
OTU998	0	0	0	0	0	4	0	0	0	0	0	2	6	k__Fungi(100);unclassified;unclassified;unclassified;	Fungi
OTU999	3	0	0	0	0	3	0	0	0	0	0	0	6	k__Fungi(100);unclassified;unclassified;unclassified;	Fungi
OTU1000	0	0	0	0	1	0	0	0	0	4	0	0	5	k__Fungi(100);unclassified;unclassified;unclassified;	Fungi
OTU1001	7	0	0	0	0	0	0	0	0	0	0	0	7	k__Fungi(100);unclassified;unclassified;unclassified;	Fungi
OTU1002	0	0	0	0	3	0	0	0	0	0	0	0	3	k__Fungi(100);p__Ascomycota(100);c__Leotiomycetes(100);o__Helotiales(100);f__Dermateaceae(100);g__Trichosporiella(100);s__Trichosporiella_sp(100);	Fungi	Ascomycota	Leotiomycetes	Helotiales	Dermateaceae	Trichosporiella	Trichosporiella_sp
OTU1003	0	0	0	0	0	0	0	0	0	0	2	0	2	k__Fungi(100);p__unclassified_Fungi(62);c__unclassified_Fungi(62);o__unclassified_Fungi(62);f__unclassified_Fungi(62);g__unclassified_Fungi(62);s__Fungi_sp(62);	Fungi	unclassified_Fungi	unclassified_Fungi	unclassified_Fungi	unclassified_Fungi	unclassified_Fungi	Fungi_sp
OTU1004	0	0	0	0	0	0	0	0	0	5	0	0	5	k__Fungi(100);unclassified;unclassified;unclassified;	Fungi
OTU1005	0	0	0	0	0	4	0	0	0	0	0	0	4	k__Fungi(100);p__unclassified_Fungi(65);c__unclassified_Fungi(65);o__unclassified_Fungi(65);f__unclassified_Fungi(65);g__unclassified_Fungi(65);s__Fungi_sp(65);	Fungi	unclassified_Fungi	unclassified_Fungi	unclassified_Fungi	unclassified_Fungi	unclassified_Fungi	Fungi_sp
OTU1006	2	0	0	0	0	0	0	0	0	3	0	0	5	k__Fungi(100);unclassified;unclassified;unclassified;	Fungi
OTU1007	0	0	0	0	0	0	0	0	0	0	2	0	2	k__Fungi(100);unclassified;unclassified;unclassified;	Fungi
OTU1008	2	0	0	0	0	0	0	0	0	0	0	0	2	k__Fungi(100);unclassified;unclassified;unclassified;	Fungi
OTU1009	0	0	0	0	0	0	0	0	0	0	0	2	2	k__Fungi(100);unclassified;unclassified;unclassified;	Fungi
OTU1010	0	0	0	0	0	4	0	0	0	0	0	2	6	k__Fungi(100);unclassified;unclassified;unclassified;	Fungi
OTU1011	0	0	0	0	0	0	0	0	3	0	0	0	3	k__Fungi(100);p__unclassified_Fungi(92);c__unclassified_Fungi(92);o__unclassified_Fungi(92);f__unclassified_Fungi(92);g__unclassified_Fungi(92);s__Fungi_sp(92);	Fungi	unclassified_Fungi	unclassified_Fungi	unclassified_Fungi	unclassified_Fungi	unclassified_Fungi	Fungi_sp
OTU1012	0	0	0	0	1	0	0	1	0	0	0	0	2	k__Fungi(100);unclassified;unclassified;unclassified;	Fungi
OTU1013	0	0	0	0	0	0	0	0	6	0	0	0	6	k__Fungi(100);p__Ascomycota(100);c__Sordariomycetes(100);o__Hypocreales(78);f__Hypocreales_fam_Incertae_sedis(76);unclassified;	Fungi	Ascomycota	Sordariomycetes	Hypocreales	Hypocreales_fam_Incertae_sedis
OTU1014	0	0	0	0	0	0	8	0	0	0	2	1	11	k__Fungi(100);p__unclassified_Fungi(67);c__unclassified_Fungi(67);o__unclassified_Fungi(67);f__unclassified_Fungi(67);g__unclassified_Fungi(67);s__Fungi_sp(67);	Fungi	unclassified_Fungi	unclassified_Fungi	unclassified_Fungi	unclassified_Fungi	unclassified_Fungi	Fungi_sp
OTU1015	0	0	0	0	0	0	0	0	0	2	0	0	2	k__Fungi(100);unclassified;unclassified;unclassified;	Fungi
OTU1016	3	0	0	0	0	0	0	0	0	0	2	0	5	k__Fungi(100);unclassified;unclassified;unclassified;	Fungi
OTU1017	0	0	0	0	0	0	5	0	0	0	0	0	5	k__Fungi(100);unclassified;unclassified;unclassified;	Fungi
OTU1018	0	0	0	0	0	0	0	0	0	4	0	0	4	k__Fungi(100);unclassified;unclassified;unclassified;	Fungi
OTU1019	0	0	0	0	0	0	0	1	0	0	3	0	4	k__Fungi(100);unclassified;unclassified;unclassified;	Fungi
OTU1020	0	0	0	0	0	0	0	0	0	4	0	0	4	k__Fungi(100);unclassified;unclassified;unclassified;	Fungi
OTU1021	0	0	2	0	0	0	0	0	0	0	1	0	3	k__Fungi(100);p__Basidiomycota(100);c__Tremellomycetes(100);o__Tremellales(100);f__Rhynchogastremataceae(100);g__Papiliotrema(100);s__Papiliotrema_pseudoalba(100);	Fungi	Basidiomycota	Tremellomycetes	Tremellales	Rhynchogastremataceae	Papiliotrema	Papiliotrema_pseudoalba
OTU1022	0	0	0	0	0	0	0	0	0	1	0	1	2	k__Fungi(100);p__unclassified_Fungi(68);c__unclassified_Fungi(68);o__unclassified_Fungi(68);f__unclassified_Fungi(68);g__unclassified_Fungi(68);s__Fungi_sp(68);	Fungi	unclassified_Fungi	unclassified_Fungi	unclassified_Fungi	unclassified_Fungi	unclassified_Fungi	Fungi_sp
OTU1023	0	0	0	0	0	0	0	0	0	2	0	0	2	k__Fungi(100);unclassified;unclassified;unclassified;	Fungi
OTU1024	0	0	0	0	0	0	0	0	0	0	0	3	3	k__Fungi(100);unclassified;unclassified;unclassified;	Fungi
OTU1025	0	0	0	0	3	0	0	0	0	2	0	0	5	k__Fungi(100);unclassified;unclassified;unclassified;	Fungi
OTU1026	0	2	0	0	0	0	0	0	0	0	0	0	2	k__Fungi(100);unclassified;unclassified;unclassified;	Fungi
OTU1027	1	0	0	0	0	0	0	0	1	0	0	0	2	k__Fungi(100);unclassified;unclassified;unclassified;	Fungi
OTU1028	0	0	6	0	0	0	0	0	0	0	0	0	6	k__Fungi(100);unclassified;unclassified;unclassified;	Fungi
OTU1029	0	0	0	0	0	0	0	0	0	0	3	0	3	k__Fungi(100);p__Ascomycota(100);c__Orbiliomycetes(100);o__Orbiliales(100);f__Orbiliaceae(100);g__Dactylella(94);s__Dactylella_sp(93);	Fungi	Ascomycota	Orbiliomycetes	Orbiliales	Orbiliaceae	Dactylella	Dactylella_sp
OTU1030	0	13	0	0	0	0	0	0	0	0	0	0	13	k__Fungi(100);p__Ascomycota(100);c__Eurotiomycetes(99);o__Eurotiales(99);f__Trichocomaceae(99);g__Talaromyces(99);	Fungi	Ascomycota	Eurotiomycetes	Eurotiales	Trichocomaceae	Talaromyces
OTU1031	0	0	3	8	2	6	0	0	0	0	0	0	19	k__Fungi(100);p__Ascomycota(100);c__Eurotiomycetes(100);o__Eurotiales(100);f__Aspergillaceae(100);g__Aspergillus(98);s__Aspergillus_penicillioides(96);	Fungi	Ascomycota	Eurotiomycetes	Eurotiales	Aspergillaceae	Aspergillus	Aspergillus_penicillioides
OTU1032	1	0	0	0	0	1	1	0	0	0	0	0	3	k__Fungi(100);p__unclassified_Fungi(84);c__unclassified_Fungi(84);o__unclassified_Fungi(84);f__unclassified_Fungi(84);g__unclassified_Fungi(84);s__Fungi_sp(84);	Fungi	unclassified_Fungi	unclassified_Fungi	unclassified_Fungi	unclassified_Fungi	unclassified_Fungi	Fungi_sp
OTU1033	0	0	0	0	0	0	0	0	0	0	2	0	2	k__Fungi(100);unclassified;unclassified;unclassified;	Fungi
OTU1034	0	0	0	0	0	0	0	0	0	0	0	4	4	k__Fungi(100);p__unclassified_Fungi(81);c__unclassified_Fungi(81);o__unclassified_Fungi(81);f__unclassified_Fungi(81);g__unclassified_Fungi(81);s__Fungi_sp(81);	Fungi	unclassified_Fungi	unclassified_Fungi	unclassified_Fungi	unclassified_Fungi	unclassified_Fungi	Fungi_sp
OTU1035	0	0	0	0	0	0	0	2	0	0	0	0	2	k__Fungi(100);unclassified;unclassified;unclassified;	Fungi
OTU1036	0	0	0	0	0	0	0	0	0	0	0	4	4	k__Fungi(100);unclassified;unclassified;unclassified;	Fungi
OTU1037	0	0	0	0	0	0	0	0	2	0	0	0	2	k__Fungi(100);unclassified;unclassified;unclassified;	Fungi
OTU1038	0	0	0	0	0	20	0	0	0	0	0	0	20	k__Fungi(100);p__unclassified_Fungi(85);c__unclassified_Fungi(85);o__unclassified_Fungi(85);f__unclassified_Fungi(85);g__unclassified_Fungi(85);s__Fungi_sp(85);	Fungi	unclassified_Fungi	unclassified_Fungi	unclassified_Fungi	unclassified_Fungi	unclassified_Fungi	Fungi_sp
OTU1039	0	0	0	0	0	0	0	0	0	0	3	0	3	k__Fungi(100);unclassified;unclassified;unclassified;	Fungi
OTU1040	0	0	0	0	0	0	0	2	0	0	0	0	2	k__Fungi(100);unclassified;unclassified;unclassified;	Fungi
OTU1041	0	0	2	0	0	0	0	0	0	0	0	0	2	k__Fungi(100);unclassified;unclassified;unclassified;	Fungi
OTU1042	0	0	0	0	0	0	0	0	0	0	0	5	5	k__Fungi(100);unclassified;unclassified;unclassified;	Fungi
OTU1043	0	0	0	2	0	0	0	0	0	0	4	0	6	k__Fungi(100);unclassified;unclassified;unclassified;	Fungi
OTU1044	0	0	0	0	0	0	5	0	0	0	0	0	5	k__Fungi(100);unclassified;unclassified;unclassified;	Fungi
OTU1045	0	0	0	0	0	0	0	0	2	0	0	0	2	k__Fungi(100);unclassified;unclassified;unclassified;	Fungi
OTU1046	0	0	0	0	0	0	0	0	0	2	0	4	6	k__Fungi(100);unclassified;unclassified;unclassified;	Fungi
OTU1047	0	0	0	0	0	0	0	0	0	3	0	0	3	k__Fungi(100);unclassified;unclassified;unclassified;	Fungi
OTU1048	0	0	0	0	0	2	0	0	0	0	0	0	2	k__Fungi(100);unclassified;unclassified;unclassified;	Fungi
OTU1049	0	0	5	0	3	0	0	0	0	0	0	0	8	k__Fungi(100);p__Ascomycota(100);c__Sordariomycetes(100);o__Diaporthales(100);f__Diaporthaceae(81);g__Diaporthe(81);	Fungi	Ascomycota	Sordariomycetes	Diaporthales	Diaporthaceae	Diaporthe
OTU1050	3	0	2	1	0	0	0	0	0	0	0	0	6	k__Fungi(100);unclassified;unclassified;unclassified;	Fungi
OTU1051	0	0	0	0	0	0	0	2	0	0	0	0	2	k__Fungi(100);unclassified;unclassified;unclassified;	Fungi
OTU1052	3	26	16	20	4	25	4	9	13	11	38	54	223	k__Fungi(100);p__Ascomycota(100);c__Leotiomycetes(100);o__Erysiphales(100);f__Erysiphaceae(100);g__Blumeria(100);s__Blumeria_sp(100);	Fungi	Ascomycota	Leotiomycetes	Erysiphales	Erysiphaceae	Blumeria	Blumeria_sp
OTU1053	0	0	0	0	0	0	0	0	0	0	3	0	3	k__Fungi(100);p__unclassified_Fungi(75);c__unclassified_Fungi(75);o__unclassified_Fungi(75);f__unclassified_Fungi(75);g__unclassified_Fungi(75);s__Fungi_sp(75);	Fungi	unclassified_Fungi	unclassified_Fungi	unclassified_Fungi	unclassified_Fungi	unclassified_Fungi	Fungi_sp
OTU1054	0	0	0	0	3	0	0	0	0	0	0	0	3	k__Fungi(100);p__Aphelidiomycota(100);c__Aphelidiomycetes(100);o__GS16(100);f__unclassified_GS16(100);g__unclassified_GS16(100);s__GS16_sp(100);	Fungi	Aphelidiomycota	Aphelidiomycetes	GS16	unclassified_GS16	unclassified_GS16	GS16_sp
OTU1055	0	0	0	2	0	0	0	0	0	0	0	0	2	k__Fungi(100);p__Basidiomycota(100);c__Tremellomycetes(100);o__Tremellales(100);f__Phaeotremellaceae(100);g__Gelidatrema(100);s__Gelidatrema_spencermartinsiae(100);	Fungi	Basidiomycota	Tremellomycetes	Tremellales	Phaeotremellaceae	Gelidatrema	Gelidatrema_spencermartinsiae
OTU1056	0	0	0	0	0	1	0	3	0	0	0	0	4	k__Fungi(100);unclassified;unclassified;unclassified;	Fungi
OTU1057	0	0	0	0	0	0	0	0	2	0	0	0	2	k__Fungi(100);unclassified;unclassified;unclassified;	Fungi
OTU1058	0	0	0	0	0	0	0	8	0	0	0	0	8	k__Fungi(100);p__unclassified_Fungi(62);c__unclassified_Fungi(62);o__unclassified_Fungi(62);f__unclassified_Fungi(62);g__unclassified_Fungi(62);s__Fungi_sp(62);	Fungi	unclassified_Fungi	unclassified_Fungi	unclassified_Fungi	unclassified_Fungi	unclassified_Fungi	Fungi_sp
OTU1059	0	0	0	0	4	0	0	2	0	0	0	6	12	k__Fungi(100);p__Ascomycota(100);c__Eurotiomycetes(100);o__Eurotiales(100);f__Aspergillaceae(100);g__Penicillium(99);s__Penicillium_steckii(61);	Fungi	Ascomycota	Eurotiomycetes	Eurotiales	Aspergillaceae	Penicillium	Penicillium_steckii
OTU1060	2	0	0	0	0	0	0	0	0	0	0	0	2	k__Fungi(100);p__unclassified_Fungi(85);c__unclassified_Fungi(85);o__unclassified_Fungi(85);f__unclassified_Fungi(85);g__unclassified_Fungi(85);s__Fungi_sp(85);	Fungi	unclassified_Fungi	unclassified_Fungi	unclassified_Fungi	unclassified_Fungi	unclassified_Fungi	Fungi_sp
OTU1061	0	0	0	0	0	0	0	0	0	0	2	2	4	k__Fungi(100);unclassified;unclassified;unclassified;	Fungi
OTU1062	0	0	0	0	0	0	0	0	0	2	0	0	2	k__Fungi(100);unclassified;unclassified;unclassified;	Fungi
OTU1063	0	0	0	0	0	0	0	0	1	2	0	0	3	k__Fungi(100);unclassified;unclassified;unclassified;	Fungi
OTU1064	0	0	0	0	0	0	0	0	3	0	0	0	3	k__Fungi(100);p__Ascomycota(100);c__Dothideomycetes(100);o__Pleosporales(100);f__Didymosphaeriaceae(83);g__Pseudopithomyces(65);s__Pseudopithomyces_karoo(65);	Fungi	Ascomycota	Dothideomycetes	Pleosporales	Didymosphaeriaceae	Pseudopithomyces	Pseudopithomyces_karoo
OTU1065	0	0	0	0	0	0	0	3	0	0	0	0	3	k__Fungi(100);unclassified;unclassified;unclassified;	Fungi
OTU1066	0	0	0	1	0	0	0	4	7	0	0	3	15	k__Fungi(100);p__unclassified_Fungi(78);c__unclassified_Fungi(78);o__unclassified_Fungi(78);f__unclassified_Fungi(78);g__unclassified_Fungi(78);s__Fungi_sp(78);	Fungi	unclassified_Fungi	unclassified_Fungi	unclassified_Fungi	unclassified_Fungi	unclassified_Fungi	Fungi_sp
OTU1067	0	0	0	0	0	0	0	0	0	0	2	0	2	k__Fungi(100);unclassified;unclassified;unclassified;	Fungi
OTU1068	0	0	0	0	0	0	0	0	0	2	0	0	2	k__Fungi(100);unclassified;unclassified;unclassified;	Fungi
OTU1069	0	0	0	0	0	0	0	2	0	0	0	0	2	k__Fungi(100);unclassified;unclassified;unclassified;	Fungi
OTU1070	0	0	0	0	0	0	0	0	0	0	0	8	8	k__Fungi(100);p__Basidiomycota(100);c__Tremellomycetes(100);o__Cystofilobasidiales(100);f__Cystofilobasidiaceae(100);g__Cystofilobasidium(100);s__Cystofilobasidium_infirmominiatum(100);	Fungi	Basidiomycota	Tremellomycetes	Cystofilobasidiales	Cystofilobasidiaceae	Cystofilobasidium	Cystofilobasidium_infirmominiatum
OTU1071	0	0	0	1	0	0	0	5	0	3	0	0	9	k__Fungi(100);p__unclassified_Fungi(66);c__unclassified_Fungi(66);o__unclassified_Fungi(66);f__unclassified_Fungi(66);g__unclassified_Fungi(66);s__Fungi_sp(66);	Fungi	unclassified_Fungi	unclassified_Fungi	unclassified_Fungi	unclassified_Fungi	unclassified_Fungi	Fungi_sp
OTU1073	0	0	0	0	0	2	0	0	0	0	0	0	2	k__Fungi(100);unclassified;unclassified;unclassified;	Fungi
OTU1074	0	0	0	0	0	0	0	3	0	0	0	0	3	k__Fungi(100);unclassified;unclassified;unclassified;	Fungi
OTU1075	0	2	0	0	0	0	0	0	0	0	0	0	2	k__Fungi(100);unclassified;unclassified;unclassified;	Fungi
OTU1076	0	0	1	1	2	6	0	1	1	0	1	1	14	k__Fungi(100);unclassified;unclassified;unclassified;	Fungi
OTU1077	0	0	4	0	0	2	0	0	0	0	0	0	6	k__Fungi(100);p__Basidiomycota(100);c__Tremellomycetes(100);o__Holtermanniales(100);f__Holtermanniales_fam_Incertae_sedis(100);g__Holtermanniella(100);s__Holtermanniella_takashimae(100);	Fungi	Basidiomycota	Tremellomycetes	Holtermanniales	Holtermanniales_fam_Incertae_sedis	Holtermanniella	Holtermanniella_takashimae
OTU1078	0	0	0	0	0	0	0	0	0	2	0	0	2	k__Fungi(100);p__unclassified_Fungi(73);c__unclassified_Fungi(73);o__unclassified_Fungi(73);f__unclassified_Fungi(73);g__unclassified_Fungi(73);s__Fungi_sp(73);	Fungi	unclassified_Fungi	unclassified_Fungi	unclassified_Fungi	unclassified_Fungi	unclassified_Fungi	Fungi_sp
OTU1079	0	0	0	0	0	0	0	0	0	0	2	0	2	k__Fungi(100);unclassified;unclassified;unclassified;	Fungi
OTU1080	0	0	0	0	0	0	0	2	0	0	0	0	2	k__Fungi(100);unclassified;unclassified;unclassified;	Fungi
OTU1081	0	0	0	0	0	0	0	0	0	2	0	0	2	k__Fungi(100);unclassified;unclassified;unclassified;	Fungi
OTU1082	0	0	0	0	0	0	0	4	0	0	0	0	4	k__Fungi(100);unclassified;unclassified;unclassified;	Fungi
OTU1083	0	0	0	0	0	0	2	0	0	0	0	0	2	k__Fungi(100);unclassified;unclassified;unclassified;	Fungi
OTU1084	0	0	0	0	0	0	0	0	0	7	0	0	7	k__Fungi(100);unclassified;unclassified;unclassified;	Fungi
OTU1085	0	0	0	0	0	0	0	2	0	0	0	0	2	k__Fungi(100);unclassified;unclassified;unclassified;	Fungi
OTU1086	2	0	0	1	0	0	0	0	0	0	0	0	3	k__Fungi(100);unclassified;unclassified;unclassified;	Fungi
OTU1087	0	0	0	0	0	0	0	2	0	0	0	0	2	k__Fungi(100);unclassified;unclassified;unclassified;	Fungi
OTU1088	0	0	0	0	0	0	0	2	0	0	0	0	2	k__Fungi(100);unclassified;unclassified;unclassified;	Fungi
OTU1089	0	0	0	0	0	0	0	0	0	2	0	0	2	k__Fungi(100);unclassified;unclassified;unclassified;	Fungi
OTU1090	0	0	0	0	0	0	3	0	0	0	0	0	3	k__Fungi(100);unclassified;unclassified;unclassified;	Fungi
OTU1091	0	0	0	0	0	0	0	0	0	0	2	0	2	k__Fungi(100);unclassified;unclassified;unclassified;	Fungi
OTU1092	0	0	0	0	0	0	0	0	0	2	0	0	2	k__Fungi(100);unclassified;unclassified;unclassified;	Fungi
OTU1093	0	0	0	0	0	0	0	0	0	0	0	4	4	k__Fungi(100);unclassified;unclassified;unclassified;	Fungi
OTU1094	0	11	0	0	0	0	0	0	0	0	0	0	11	k__Fungi(100);p__Basidiomycota(100);c__Agaricomycetes(100);o__Cantharellales(100);f__Ceratobasidiaceae(100);g__Thanatephorus(100);s__Thanatephorus_cucumeris(100);	Fungi	Basidiomycota	Agaricomycetes	Cantharellales	Ceratobasidiaceae	Thanatephorus	Thanatephorus_cucumeris
OTU1095	0	0	0	0	0	0	0	0	0	0	0	2	2	k__Fungi(100);unclassified;unclassified;unclassified;	Fungi
OTU1096	0	0	0	0	0	0	0	0	0	0	0	4	4	k__Fungi(100);unclassified;unclassified;unclassified;	Fungi
OTU1097	0	0	0	0	0	0	0	0	0	2	0	0	2	k__Fungi(100);unclassified;unclassified;unclassified;	Fungi
OTU1098	0	0	0	0	0	0	0	1	3	0	0	0	4	k__Fungi(100);unclassified;unclassified;unclassified;	Fungi
OTU1099	0	0	0	0	0	0	0	2	0	0	0	0	2	k__Fungi(100);unclassified;unclassified;unclassified;	Fungi
OTU1100	0	0	0	0	0	0	0	5	0	0	0	0	5	k__Fungi(100);unclassified;unclassified;unclassified;	Fungi
OTU1101	0	0	0	0	0	3	0	0	0	0	0	0	3	k__Fungi(100);unclassified;unclassified;unclassified;	Fungi
OTU1102	0	0	0	0	0	0	0	0	0	0	1	2	3	k__Fungi(100);unclassified;unclassified;unclassified;	Fungi
OTU1103	0	0	0	0	0	0	0	0	2	0	0	0	2	k__Fungi(100);unclassified;unclassified;unclassified;	Fungi
OTU1104	0	0	0	0	3	0	0	0	0	0	0	0	3	k__Fungi(100);p__Basidiomycota(100);c__Agaricostilbomycetes(100);o__Agaricostilbales(100);f__Kondoaceae(100);g__Kondoa(100);s__Kondoa_thailandica(100);	Fungi	Basidiomycota	Agaricostilbomycetes	Agaricostilbales	Kondoaceae	Kondoa	Kondoa_thailandica
OTU1105	0	0	0	0	0	0	7	0	0	0	0	0	7	k__Fungi(100);p__unclassified_Fungi(83);c__unclassified_Fungi(83);o__unclassified_Fungi(83);f__unclassified_Fungi(83);g__unclassified_Fungi(83);s__Fungi_sp(83);	Fungi	unclassified_Fungi	unclassified_Fungi	unclassified_Fungi	unclassified_Fungi	unclassified_Fungi	Fungi_sp
OTU1106	0	0	0	3	0	0	0	0	0	0	0	0	3	k__Fungi(100);p__Ascomycota(100);c__Dothideomycetes(100);o__Pleosporales(100);unclassified;	Fungi	Ascomycota	Dothideomycetes	Pleosporales
OTU1107	0	0	0	0	0	0	0	0	6	0	0	0	6	k__Fungi(100);p__Ascomycota(100);c__Sordariomycetes(100);o__Trichosphaeriales(100);f__Trichosphaeriaceae(100);g__Nigrospora(100);s__Nigrospora_oryzae(76);	Fungi	Ascomycota	Sordariomycetes	Trichosphaeriales	Trichosphaeriaceae	Nigrospora	Nigrospora_oryzae
OTU1108	0	0	0	0	0	0	0	2	0	0	0	0	2	k__Fungi(100);unclassified;unclassified;unclassified;	Fungi
OTU1109	0	0	0	0	0	2	0	0	0	0	0	0	2	k__Fungi(100);unclassified;unclassified;unclassified;	Fungi
OTU1110	0	0	0	0	0	0	0	0	0	4	0	0	4	k__Fungi(100);unclassified;unclassified;unclassified;	Fungi
OTU1111	1	0	0	0	0	0	0	0	0	1	0	0	2	k__Fungi(100);p__unclassified_Fungi(75);c__unclassified_Fungi(75);o__unclassified_Fungi(75);f__unclassified_Fungi(75);g__unclassified_Fungi(75);s__Fungi_sp(75);	Fungi	unclassified_Fungi	unclassified_Fungi	unclassified_Fungi	unclassified_Fungi	unclassified_Fungi	Fungi_sp
OTU1112	0	0	0	0	0	0	0	0	0	0	2	0	2	k__Fungi(100);unclassified;unclassified;unclassified;	Fungi
OTU1113	0	0	0	0	0	2	0	0	0	0	0	0	2	k__Fungi(100);unclassified;unclassified;unclassified;	Fungi
OTU1114	0	0	0	0	0	1	0	1	0	2	0	0	4	k__Fungi(100);unclassified;unclassified;unclassified;	Fungi
OTU1115	0	0	0	0	0	0	0	2	0	0	0	0	2	k__Fungi(100);unclassified;unclassified;unclassified;	Fungi
OTU1116	0	0	0	0	0	0	0	2	0	0	0	0	2	k__Fungi(100);unclassified;unclassified;unclassified;	Fungi
OTU1117	0	0	0	0	0	0	0	0	0	3	0	0	3	k__Fungi(100);p__unclassified_Fungi(72);c__unclassified_Fungi(72);o__unclassified_Fungi(72);f__unclassified_Fungi(72);g__unclassified_Fungi(72);s__Fungi_sp(72);	Fungi	unclassified_Fungi	unclassified_Fungi	unclassified_Fungi	unclassified_Fungi	unclassified_Fungi	Fungi_sp
OTU1118	0	0	0	0	0	0	2	0	0	0	0	0	2	k__Fungi(100);unclassified;unclassified;unclassified;	Fungi
OTU1119	0	0	0	0	0	0	0	0	0	2	0	0	2	k__Fungi(100);unclassified;unclassified;unclassified;	Fungi
OTU1120	0	0	0	0	1	0	0	1	0	0	0	0	2	k__Fungi(100);unclassified;unclassified;unclassified;	Fungi
OTU1121	0	0	0	0	0	0	0	0	0	0	0	7	7	k__Fungi(100);unclassified;unclassified;unclassified;	Fungi
OTU1122	0	0	0	0	0	2	0	0	0	0	0	1	3	k__Fungi(100);unclassified;unclassified;unclassified;	Fungi
OTU1123	0	0	0	0	0	0	0	2	0	0	0	0	2	k__Fungi(100);unclassified;unclassified;unclassified;	Fungi
OTU1124	0	0	0	0	0	0	0	0	0	0	2	0	2	k__Fungi(100);unclassified;unclassified;unclassified;	Fungi
OTU1125	8	0	2	0	5	1	0	1	2	0	0	0	19	k__Fungi(100);p__Ascomycota(78);c__Leotiomycetes(74);o__Erysiphales(74);f__Erysiphaceae(74);g__Blumeria(74);s__Blumeria_sp(74);	Fungi	Ascomycota	Leotiomycetes	Erysiphales	Erysiphaceae	Blumeria	Blumeria_sp
OTU1126	0	2	0	0	0	0	0	0	0	0	0	0	2	k__Fungi(100);unclassified;unclassified;unclassified;	Fungi
OTU1127	0	0	0	0	0	2	0	0	0	0	0	0	2	k__Fungi(100);p__unclassified_Fungi(94);c__unclassified_Fungi(94);o__unclassified_Fungi(94);f__unclassified_Fungi(94);g__unclassified_Fungi(94);s__Fungi_sp(94);	Fungi	unclassified_Fungi	unclassified_Fungi	unclassified_Fungi	unclassified_Fungi	unclassified_Fungi	Fungi_sp
OTU1128	0	0	0	0	0	6	0	0	0	0	0	4	10	k__Fungi(100);unclassified;unclassified;unclassified;	Fungi
OTU1129	0	0	0	1	2	1	0	0	0	0	1	0	5	k__Fungi(100);unclassified;unclassified;unclassified;	Fungi
OTU1130	0	0	0	0	0	0	0	6	0	0	0	0	6	k__Fungi(100);p__Ascomycota(100);c__Sordariomycetes(100);o__Hypocreales(100);f__Stachybotryaceae(100);g__Xenomyrothecium(96);s__Xenomyrothecium_tongaense(96);	Fungi	Ascomycota	Sordariomycetes	Hypocreales	Stachybotryaceae	Xenomyrothecium	Xenomyrothecium_tongaense
OTU1131	0	0	0	0	0	0	0	0	1	0	1	0	2	k__Fungi(100);unclassified;unclassified;unclassified;	Fungi
OTU1132	0	0	3	0	0	0	0	2	0	0	0	0	5	k__Fungi(100);p__Ascomycota(100);c__Sordariomycetes(100);o__Hypocreales(100);f__Hypocreales_fam_Incertae_sedis(100);g__Acremonium(100);s__Acremonium_charticola(94);	Fungi	Ascomycota	Sordariomycetes	Hypocreales	Hypocreales_fam_Incertae_sedis	Acremonium	Acremonium_charticola
OTU1133	0	0	0	0	0	0	0	0	0	0	2	0	2	k__Fungi(100);unclassified;unclassified;unclassified;	Fungi
OTU1134	0	0	0	0	0	3	0	0	0	0	0	0	3	k__Fungi(100);p__Basidiomycota(100);c__Tremellomycetes(100);o__Tremellales(100);f__Bulleribasidiaceae(100);g__Hannaella(99);s__Hannaella_oryzae(85);	Fungi	Basidiomycota	Tremellomycetes	Tremellales	Bulleribasidiaceae	Hannaella	Hannaella_oryzae
OTU1135	0	0	0	0	0	4	0	0	0	0	0	0	4	k__Fungi(100);unclassified;unclassified;unclassified;	Fungi
OTU1136	0	0	0	0	0	0	3	0	0	1	0	0	4	k__Fungi(100);unclassified;unclassified;unclassified;	Fungi
OTU1137	2	0	0	0	0	0	0	0	0	0	0	0	2	k__Fungi(100);unclassified;unclassified;unclassified;	Fungi
OTU1138	0	6	0	9	1	0	0	0	7	9	0	3	35	k__Fungi(100);p__Ascomycota(100);unclassified;unclassified;	Fungi	Ascomycota
OTU1139	0	0	0	0	4	1	0	0	0	0	0	0	5	k__Fungi(100);unclassified;unclassified;unclassified;	Fungi
OTU1140	0	0	0	0	3	0	0	1	0	2	0	7	13	k__Fungi(100);p__Ascomycota(100);c__Sordariomycetes(100);o__Microascales(100);f__Microascaceae(100);g__Acaulium(98);s__Acaulium_acremonium(84);	Fungi	Ascomycota	Sordariomycetes	Microascales	Microascaceae	Acaulium	Acaulium_acremonium
OTU1141	0	0	2	3	1	5	0	0	4	0	4	5	24	k__Fungi(100);p__Ascomycota(96);c__Leotiomycetes(96);o__Erysiphales(96);f__Erysiphaceae(96);g__Blumeria(96);s__Blumeria_sp(96);	Fungi	Ascomycota	Leotiomycetes	Erysiphales	Erysiphaceae	Blumeria	Blumeria_sp
OTU1142	0	0	0	0	0	0	0	0	5	0	0	0	5	k__Fungi(100);p__unclassified_Fungi(80);c__unclassified_Fungi(80);o__unclassified_Fungi(80);f__unclassified_Fungi(80);g__unclassified_Fungi(80);s__Fungi_sp(80);	Fungi	unclassified_Fungi	unclassified_Fungi	unclassified_Fungi	unclassified_Fungi	unclassified_Fungi	Fungi_sp
OTU1143	0	0	0	0	0	0	0	0	0	0	3	0	3	k__Fungi(100);unclassified;unclassified;unclassified;	Fungi
OTU1144	0	0	0	0	1	0	3	0	0	0	1	0	5	k__Fungi(100);unclassified;unclassified;unclassified;	Fungi
OTU1145	0	0	0	0	0	0	0	0	2	0	0	0	2	k__Fungi(100);unclassified;unclassified;unclassified;	Fungi
OTU1146	0	0	0	2	0	0	0	0	0	0	0	0	2	k__Fungi(100);unclassified;unclassified;unclassified;	Fungi
OTU1147	0	0	0	0	0	2	0	0	0	0	0	0	2	k__Fungi(100);unclassified;unclassified;unclassified;	Fungi
OTU1148	0	0	3	0	0	0	0	0	0	0	4	0	7	k__Fungi(100);p__Ascomycota(100);c__Sordariomycetes(100);o__Xylariales(96);f__Diatrypaceae(96);g__Eutypella(95);s__Eutypella_parasitica(77);	Fungi	Ascomycota	Sordariomycetes	Xylariales	Diatrypaceae	Eutypella	Eutypella_parasitica
OTU1149	0	0	0	0	0	0	0	0	0	3	0	0	3	k__Fungi(100);unclassified;unclassified;unclassified;	Fungi
OTU1150	0	0	0	0	0	0	0	0	0	0	5	0	5	k__Fungi(100);unclassified;unclassified;unclassified;	Fungi
OTU1151	0	0	0	0	0	2	0	0	0	0	15	0	17	k__Fungi(100);p__Basidiomycota(100);c__Tremellomycetes(100);o__Cystofilobasidiales(100);f__Mrakiaceae(100);g__Udeniomyces(100);s__Udeniomyces_pyricola(61);	Fungi	Basidiomycota	Tremellomycetes	Cystofilobasidiales	Mrakiaceae	Udeniomyces	Udeniomyces_pyricola
OTU1152	0	0	0	0	0	0	4	0	0	0	0	0	4	k__Fungi(100);unclassified;unclassified;unclassified;	Fungi
OTU1153	3	0	0	0	0	0	0	2	0	0	0	0	5	k__Fungi(100);unclassified;unclassified;unclassified;	Fungi
OTU1154	0	2	0	0	0	0	0	0	0	0	0	0	2	k__Fungi(100);unclassified;unclassified;unclassified;	Fungi
OTU1155	2	0	0	0	0	0	0	0	0	0	0	0	2	k__Fungi(100);unclassified;unclassified;unclassified;	Fungi
OTU1156	0	0	0	0	0	0	0	0	0	2	0	0	2	k__Fungi(100);unclassified;unclassified;unclassified;	Fungi
OTU1157	0	0	0	0	0	0	0	4	0	0	0	0	4	k__Fungi(100);p__unclassified_Fungi(61);c__unclassified_Fungi(61);o__unclassified_Fungi(61);f__unclassified_Fungi(61);g__unclassified_Fungi(61);s__Fungi_sp(61);	Fungi	unclassified_Fungi	unclassified_Fungi	unclassified_Fungi	unclassified_Fungi	unclassified_Fungi	Fungi_sp
OTU1158	0	0	1	0	0	0	0	7	1	0	0	0	9	k__Fungi(100);p__unclassified_Fungi(68);c__unclassified_Fungi(68);o__unclassified_Fungi(68);f__unclassified_Fungi(68);g__unclassified_Fungi(68);s__Fungi_sp(68);	Fungi	unclassified_Fungi	unclassified_Fungi	unclassified_Fungi	unclassified_Fungi	unclassified_Fungi	Fungi_sp
OTU1159	0	0	0	0	0	0	0	0	3	0	0	0	3	k__Fungi(100);unclassified;unclassified;unclassified;	Fungi
OTU1160	1	0	0	0	1	0	0	0	3	6	1	0	12	k__Fungi(100);unclassified;unclassified;unclassified;	Fungi
OTU1161	0	0	0	0	0	0	0	2	0	0	0	0	2	k__Fungi(100);unclassified;unclassified;unclassified;	Fungi
OTU1162	2	0	0	0	0	0	0	0	0	0	0	0	2	k__Fungi(100);p__unclassified_Fungi(68);c__unclassified_Fungi(68);o__unclassified_Fungi(68);f__unclassified_Fungi(68);g__unclassified_Fungi(68);s__Fungi_sp(68);	Fungi	unclassified_Fungi	unclassified_Fungi	unclassified_Fungi	unclassified_Fungi	unclassified_Fungi	Fungi_sp
OTU1163	0	0	0	0	0	0	0	2	0	0	0	0	2	k__Fungi(100);unclassified;unclassified;unclassified;	Fungi
OTU1164	0	0	2	0	0	0	0	0	0	0	0	0	2	k__Fungi(100);unclassified;unclassified;unclassified;	Fungi
OTU1165	1	2	0	0	1	4	0	0	1	0	0	1	10	k__Fungi(100);p__Ascomycota(96);c__Leotiomycetes(96);o__Erysiphales(96);f__Erysiphaceae(96);g__Blumeria(96);s__Blumeria_sp(96);	Fungi	Ascomycota	Leotiomycetes	Erysiphales	Erysiphaceae	Blumeria	Blumeria_sp
OTU1166	0	0	0	0	0	0	0	2	0	0	0	0	2	k__Fungi(100);unclassified;unclassified;unclassified;	Fungi
OTU1167	0	0	0	0	0	2	0	0	0	0	0	0	2	k__Fungi(100);unclassified;unclassified;unclassified;	Fungi
OTU1168	0	0	0	0	0	0	0	0	5	0	0	0	5	k__Fungi(100);unclassified;unclassified;unclassified;	Fungi
OTU1169	0	0	0	0	0	0	0	0	0	0	5	0	5	k__Fungi(100);unclassified;unclassified;unclassified;	Fungi
OTU1170	0	0	0	3	0	0	0	0	0	0	0	0	3	k__Fungi(100);p__Ascomycota(99);c__Dothideomycetes(99);o__Pleosporales(99);f__Pleosporaceae(94);g__Alternaria(76);	Fungi	Ascomycota	Dothideomycetes	Pleosporales	Pleosporaceae	Alternaria
OTU1171	0	0	0	0	0	0	0	2	0	0	0	0	2	k__Fungi(100);unclassified;unclassified;unclassified;	Fungi
OTU1172	0	0	0	0	0	0	0	0	2	0	0	0	2	k__Fungi(100);unclassified;unclassified;unclassified;	Fungi
OTU1173	0	0	0	0	0	0	0	2	0	0	0	0	2	k__Fungi(100);unclassified;unclassified;unclassified;	Fungi
OTU1174	0	0	0	2	0	0	0	0	0	0	0	0	2	k__Fungi(100);unclassified;unclassified;unclassified;	Fungi
OTU1175	0	0	0	0	0	0	0	0	0	0	0	2	2	k__Fungi(100);unclassified;unclassified;unclassified;	Fungi
OTU1176	0	0	3	0	0	0	0	0	0	0	0	0	3	k__Fungi(100);unclassified;unclassified;unclassified;	Fungi
OTU1177	0	0	0	0	0	0	0	0	0	2	0	0	2	k__Fungi(100);unclassified;unclassified;unclassified;	Fungi
OTU1178	0	0	1	0	3	0	0	0	0	0	0	0	4	k__Fungi(100);unclassified;unclassified;unclassified;	Fungi
OTU1179	0	0	0	0	0	0	0	0	0	0	0	2	2	k__Fungi(100);unclassified;unclassified;unclassified;	Fungi
OTU1180	3	0	0	0	0	0	0	3	0	0	0	0	6	k__Fungi(100);p__Ascomycota(100);c__Sordariomycetes(100);o__Xylariales(100);f__Apiosporaceae(100);g__Arthrinium(100);	Fungi	Ascomycota	Sordariomycetes	Xylariales	Apiosporaceae	Arthrinium
OTU1181	0	0	0	0	0	0	0	2	0	0	0	0	2	k__Fungi(100);p__unclassified_Fungi(60);c__unclassified_Fungi(60);o__unclassified_Fungi(60);f__unclassified_Fungi(60);g__unclassified_Fungi(60);s__Fungi_sp(60);	Fungi	unclassified_Fungi	unclassified_Fungi	unclassified_Fungi	unclassified_Fungi	unclassified_Fungi	Fungi_sp
OTU1182	0	0	0	0	0	0	0	4	0	0	0	0	4	k__Fungi(100);p__Basidiomycota(100);c__Tremellomycetes(100);o__Tremellales(100);f__Bulleribasidiaceae(100);g__Hannaella(100);s__Hannaella_pagnoccae(100);	Fungi	Basidiomycota	Tremellomycetes	Tremellales	Bulleribasidiaceae	Hannaella	Hannaella_pagnoccae
OTU1183	0	0	0	0	0	0	0	0	0	5	0	0	5	k__Fungi(100);unclassified;unclassified;unclassified;	Fungi
OTU1184	0	0	0	0	0	0	0	0	0	0	0	7	7	k__Fungi(100);unclassified;unclassified;unclassified;	Fungi
OTU1185	0	0	0	0	0	4	0	0	0	0	0	0	4	k__Fungi(100);p__Ascomycota(100);c__Dothideomycetes(100);o__Pleosporales(100);f__Phaeosphaeriaceae(100);g__Leptospora(97);s__Leptospora_sp(82);	Fungi	Ascomycota	Dothideomycetes	Pleosporales	Phaeosphaeriaceae	Leptospora	Leptospora_sp
OTU1186	2	0	0	0	0	0	0	0	0	0	0	0	2	k__Fungi(100);unclassified;unclassified;unclassified;	Fungi
OTU1187	0	0	0	1	0	0	0	0	1	0	0	0	2	k__Fungi(100);unclassified;unclassified;unclassified;	Fungi
OTU1188	0	0	0	0	0	2	0	0	0	0	0	0	2	k__Fungi(100);unclassified;unclassified;unclassified;	Fungi
OTU1189	0	0	0	4	0	0	0	0	0	0	0	0	4	k__Fungi(100);unclassified;unclassified;unclassified;	Fungi
OTU1190	0	0	0	0	3	0	0	0	0	0	0	0	3	k__Fungi(100);unclassified;unclassified;unclassified;	Fungi
OTU1191	0	0	0	0	0	2	0	0	0	0	0	0	2	k__Fungi(100);unclassified;unclassified;unclassified;	Fungi
OTU1192	0	0	0	0	0	2	0	0	0	0	1	0	3	k__Fungi(100);unclassified;unclassified;unclassified;	Fungi
OTU1193	0	0	0	0	0	0	0	0	0	0	0	4	4	k__Fungi(100);p__Ascomycota(100);c__Leotiomycetes(100);o__Erysiphales(100);f__Erysiphaceae(100);g__Blumeria(100);s__Blumeria_graminis(100);	Fungi	Ascomycota	Leotiomycetes	Erysiphales	Erysiphaceae	Blumeria	Blumeria_graminis
OTU1194	1	0	1	1	0	0	0	0	0	0	0	0	3	k__Fungi(100);unclassified;unclassified;unclassified;	Fungi
OTU1195	0	0	0	0	0	0	0	0	0	0	0	3	3	k__Fungi(100);unclassified;unclassified;unclassified;	Fungi
OTU1196	0	0	0	0	0	3	0	0	0	0	0	0	3	k__Fungi(100);p__unclassified_Fungi(75);c__unclassified_Fungi(75);o__unclassified_Fungi(75);f__unclassified_Fungi(75);g__unclassified_Fungi(75);s__Fungi_sp(75);	Fungi	unclassified_Fungi	unclassified_Fungi	unclassified_Fungi	unclassified_Fungi	unclassified_Fungi	Fungi_sp
OTU1197	0	0	0	0	0	0	0	2	0	0	0	0	2	k__Fungi(100);unclassified;unclassified;unclassified;	Fungi
OTU1198	0	2	0	0	0	0	0	0	0	0	0	0	2	k__Fungi(100);p__Basidiomycota(100);c__Ustilaginomycetes(100);o__Ustilaginales(100);f__Ustilaginaceae(100);g__Moesziomyces(100);s__Moesziomyces_antarcticus(100);	Fungi	Basidiomycota	Ustilaginomycetes	Ustilaginales	Ustilaginaceae	Moesziomyces	Moesziomyces_antarcticus
OTU1199	0	0	0	0	0	0	0	0	0	2	0	0	2	k__Fungi(100);p__unclassified_Fungi(71);c__unclassified_Fungi(71);o__unclassified_Fungi(71);f__unclassified_Fungi(71);g__unclassified_Fungi(71);s__Fungi_sp(71);	Fungi	unclassified_Fungi	unclassified_Fungi	unclassified_Fungi	unclassified_Fungi	unclassified_Fungi	Fungi_sp
OTU1200	0	0	0	0	0	0	0	0	0	0	0	2	2	k__Fungi(100);unclassified;unclassified;unclassified;	Fungi
OTU1201	0	0	0	0	0	0	0	4	0	0	0	0	4	k__Fungi(100);unclassified;unclassified;unclassified;	Fungi
OTU1202	0	0	0	0	2	0	0	0	0	2	0	0	4	k__Fungi(100);unclassified;unclassified;unclassified;	Fungi
OTU1203	0	0	0	0	0	1	0	0	0	0	0	2	3	k__Fungi(100);unclassified;unclassified;unclassified;	Fungi
OTU1204	0	0	0	7	0	0	0	0	0	0	0	0	7	k__Fungi(100);p__Ascomycota(100);c__Sordariomycetes(100);o__Hypocreales(100);f__Nectriaceae(100);g__Fusarium(100);s__Fusarium_solani(77);	Fungi	Ascomycota	Sordariomycetes	Hypocreales	Nectriaceae	Fusarium	Fusarium_solani
OTU1205	4	0	0	0	0	0	0	0	0	0	0	4	8	k__Fungi(100);p__unclassified_Fungi(87);c__unclassified_Fungi(87);o__unclassified_Fungi(87);f__unclassified_Fungi(87);g__unclassified_Fungi(87);s__Fungi_sp(87);	Fungi	unclassified_Fungi	unclassified_Fungi	unclassified_Fungi	unclassified_Fungi	unclassified_Fungi	Fungi_sp
OTU1206	0	0	0	0	0	5	0	0	0	0	1	2	8	k__Fungi(100);p__Ascomycota(100);c__Sordariomycetes(100);o__Microascales(100);f__Microascaceae(100);g__Pithoascus(89);s__Pithoascus_sp(67);	Fungi	Ascomycota	Sordariomycetes	Microascales	Microascaceae	Pithoascus	Pithoascus_sp
OTU1207	0	0	0	0	0	0	0	0	0	0	0	3	3	k__Fungi(100);p__Ascomycota(100);c__Sordariomycetes(100);o__Magnaporthales(100);f__Magnaporthaceae(100);g__Pyricularia(68);s__Pyricularia_urashimae(68);	Fungi	Ascomycota	Sordariomycetes	Magnaporthales	Magnaporthaceae	Pyricularia	Pyricularia_urashimae
OTU1208	0	0	0	0	1	0	0	0	0	3	0	0	4	k__Fungi(100);unclassified;unclassified;unclassified;	Fungi
OTU1209	0	0	0	0	0	0	0	0	0	0	0	3	3	k__Fungi(100);unclassified;unclassified;unclassified;	Fungi
OTU1210	0	0	0	0	0	0	0	3	0	0	0	0	3	k__Fungi(100);p__unclassified_Fungi(89);c__unclassified_Fungi(89);o__unclassified_Fungi(89);f__unclassified_Fungi(89);g__unclassified_Fungi(89);s__Fungi_sp(89);	Fungi	unclassified_Fungi	unclassified_Fungi	unclassified_Fungi	unclassified_Fungi	unclassified_Fungi	Fungi_sp
OTU1211	0	0	0	0	0	0	0	0	0	2	0	0	2	k__Fungi(100);unclassified;unclassified;unclassified;	Fungi
OTU1212	10	0	0	1	0	1	0	0	0	0	2	0	14	k__Fungi(100);p__unclassified_Fungi(69);c__unclassified_Fungi(69);o__unclassified_Fungi(69);f__unclassified_Fungi(69);g__unclassified_Fungi(69);s__Fungi_sp(69);	Fungi	unclassified_Fungi	unclassified_Fungi	unclassified_Fungi	unclassified_Fungi	unclassified_Fungi	Fungi_sp
OTU1213	0	0	0	0	1	1	0	0	0	0	0	2	4	k__Fungi(100);p__unclassified_Fungi(76);c__unclassified_Fungi(76);o__unclassified_Fungi(76);f__unclassified_Fungi(76);g__unclassified_Fungi(76);s__Fungi_sp(76);	Fungi	unclassified_Fungi	unclassified_Fungi	unclassified_Fungi	unclassified_Fungi	unclassified_Fungi	Fungi_sp
OTU1214	0	8	0	0	0	0	0	0	0	0	0	0	8	k__Fungi(100);p__Basidiomycota(100);c__Microbotryomycetes(100);o__unclassified_Microbotryomycetes(94);f__unclassified_Microbotryomycetes(94);g__unclassified_Microbotryomycetes(94);s__Microbotryomycetes_sp(94);	Fungi	Basidiomycota	Microbotryomycetes	unclassified_Microbotryomycetes	unclassified_Microbotryomycetes	unclassified_Microbotryomycetes	Microbotryomycetes_sp
OTU1215	0	0	0	0	0	0	0	0	0	0	2	0	2	k__Fungi(100);unclassified;unclassified;unclassified;	Fungi
OTU1216	0	0	0	0	0	0	0	0	0	2	0	0	2	k__Fungi(100);unclassified;unclassified;unclassified;	Fungi
OTU1217	0	0	0	0	0	2	0	0	0	0	0	0	2	k__Fungi(100);unclassified;unclassified;unclassified;	Fungi
OTU1218	0	0	0	0	0	0	0	0	0	0	2	0	2	k__Fungi(100);unclassified;unclassified;unclassified;	Fungi
OTU1219	0	0	0	0	2	0	0	0	0	0	0	0	2	k__Fungi(100);unclassified;unclassified;unclassified;	Fungi
OTU1220	0	0	0	2	0	0	0	0	0	0	0	0	2	k__Fungi(100);unclassified;unclassified;unclassified;	Fungi
OTU1221	0	0	0	0	0	0	0	3	0	0	0	0	3	k__Fungi(100);unclassified;unclassified;unclassified;	Fungi
OTU1222	0	0	0	0	0	4	0	0	0	0	0	0	4	k__Fungi(100);unclassified;unclassified;unclassified;	Fungi
OTU1223	0	0	0	0	0	0	0	0	0	0	0	2	2	k__Fungi(100);unclassified;unclassified;unclassified;	Fungi
OTU1224	2	0	0	0	0	0	0	0	0	0	0	0	2	k__Fungi(100);unclassified;unclassified;unclassified;	Fungi
OTU1225	0	0	0	0	0	0	0	0	2	0	0	0	2	k__Fungi(100);unclassified;unclassified;unclassified;	Fungi
OTU1226	0	0	0	0	0	3	0	0	0	1	0	0	4	k__Fungi(100);p__unclassified_Fungi(71);c__unclassified_Fungi(71);o__unclassified_Fungi(71);f__unclassified_Fungi(71);g__unclassified_Fungi(71);s__Fungi_sp(71);	Fungi	unclassified_Fungi	unclassified_Fungi	unclassified_Fungi	unclassified_Fungi	unclassified_Fungi	Fungi_sp
OTU1227	0	0	0	0	0	0	0	0	0	2	0	0	2	k__Fungi(100);unclassified;unclassified;unclassified;	Fungi
OTU1228	0	0	0	0	0	0	0	0	0	0	2	0	2	k__Fungi(100);p__Ascomycota(100);c__Eurotiomycetes(81);o__Eurotiales(81);f__Trichocomaceae(72);g__Xerochrysium(71);s__Xerochrysium_dermatitidis(71);	Fungi	Ascomycota	Eurotiomycetes	Eurotiales	Trichocomaceae	Xerochrysium	Xerochrysium_dermatitidis
OTU1229	0	0	0	0	0	3	0	0	0	0	0	0	3	k__Fungi(100);p__Basidiomycota(100);c__Cystobasidiomycetes(100);o__Erythrobasidiales(100);f__Erythrobasidiales_fam_Incertae_sedis(100);g__Hasegawazyma(100);s__Hasegawazyma_lactosa(100);	Fungi	Basidiomycota	Cystobasidiomycetes	Erythrobasidiales	Erythrobasidiales_fam_Incertae_sedis	Hasegawazyma	Hasegawazyma_lactosa
OTU1230	0	0	0	0	0	3	0	0	0	0	0	6	9	k__Fungi(100);p__unclassified_Fungi(72);c__unclassified_Fungi(72);o__unclassified_Fungi(72);f__unclassified_Fungi(72);g__unclassified_Fungi(72);s__Fungi_sp(72);	Fungi	unclassified_Fungi	unclassified_Fungi	unclassified_Fungi	unclassified_Fungi	unclassified_Fungi	Fungi_sp
OTU1231	0	0	0	0	0	0	2	0	0	0	0	0	2	k__Fungi(100);unclassified;unclassified;unclassified;	Fungi
OTU1232	0	0	0	0	0	0	0	2	0	0	0	0	2	k__Fungi(100);unclassified;unclassified;unclassified;	Fungi
OTU1233	0	0	0	0	0	0	0	2	0	0	0	0	2	k__Fungi(100);unclassified;unclassified;unclassified;	Fungi
OTU1234	0	0	0	0	0	0	0	0	0	3	0	0	3	k__Fungi(100);unclassified;unclassified;unclassified;	Fungi
OTU1235	0	4	0	0	0	0	0	0	0	0	0	0	4	k__Fungi(100);unclassified;unclassified;unclassified;	Fungi
OTU1236	0	0	0	0	0	0	2	0	0	0	0	0	2	k__Fungi(100);unclassified;unclassified;unclassified;	Fungi
OTU1237	0	0	0	0	0	0	0	0	0	2	0	0	2	k__Fungi(100);unclassified;unclassified;unclassified;	Fungi
OTU1238	0	0	0	0	0	2	0	0	0	0	0	0	2	k__Fungi(100);unclassified;unclassified;unclassified;	Fungi
OTU1239	0	0	0	0	0	0	0	0	0	0	3	0	3	k__Fungi(100);p__Ascomycota(94);c__Leotiomycetes(92);o__Erysiphales(92);f__Erysiphaceae(92);g__Blumeria(92);s__Blumeria_sp(92);	Fungi	Ascomycota	Leotiomycetes	Erysiphales	Erysiphaceae	Blumeria	Blumeria_sp
OTU1240	2	0	0	0	0	0	0	0	0	0	0	0	2	k__Fungi(100);unclassified;unclassified;unclassified;	Fungi
OTU1241	2	0	0	0	0	0	0	0	0	0	0	0	2	k__Fungi(100);unclassified;unclassified;unclassified;	Fungi
OTU1242	0	0	2	0	0	0	0	0	0	0	0	0	2	k__Fungi(100);p__unclassified_Fungi(73);c__unclassified_Fungi(73);o__unclassified_Fungi(73);f__unclassified_Fungi(73);g__unclassified_Fungi(73);s__Fungi_sp(73);	Fungi	unclassified_Fungi	unclassified_Fungi	unclassified_Fungi	unclassified_Fungi	unclassified_Fungi	Fungi_sp
OTU1243	0	0	0	0	0	0	0	2	0	0	0	3	5	k__Fungi(100);unclassified;unclassified;unclassified;	Fungi
OTU1244	0	0	2	0	0	0	0	0	0	0	0	0	2	k__Fungi(100);unclassified;unclassified;unclassified;	Fungi
OTU1245	0	0	0	0	2	0	0	0	0	0	0	0	2	k__Fungi(100);unclassified;unclassified;unclassified;	Fungi
OTU1246	0	0	0	0	4	0	0	0	0	0	0	0	4	k__Fungi(100);p__Ascomycota(100);c__Sordariomycetes(100);o__Togniniales(100);f__Togniniaceae(100);g__Phaeoacremonium(100);s__Phaeoacremonium_minimum(83);	Fungi	Ascomycota	Sordariomycetes	Togniniales	Togniniaceae	Phaeoacremonium	Phaeoacremonium_minimum
OTU1247	0	0	0	0	0	0	0	0	0	2	0	0	2	k__Fungi(100);unclassified;unclassified;unclassified;	Fungi
OTU1248	0	0	0	0	2	0	0	0	0	0	0	0	2	k__Fungi(100);unclassified;unclassified;unclassified;	Fungi
OTU1249	0	0	0	0	0	0	2	0	0	0	0	0	2	k__Fungi(100);unclassified;unclassified;unclassified;	Fungi
OTU1250	1	2	0	0	0	0	0	0	0	0	0	0	3	k__Fungi(100);unclassified;unclassified;unclassified;	Fungi
OTU1251	0	0	0	0	1	0	0	0	0	0	0	3	4	k__Fungi(100);unclassified;unclassified;unclassified;	Fungi
OTU1252	0	0	0	0	0	2	0	0	0	0	0	0	2	k__Fungi(100);unclassified;unclassified;unclassified;	Fungi
OTU1253	0	0	0	3	0	0	0	0	0	0	3	0	6	k__Fungi(100);p__Ascomycota(100);c__Eurotiomycetes(100);o__Eurotiales(100);f__Aspergillaceae(100);g__Aspergillus(95);s__Aspergillus_penicillioides(95);	Fungi	Ascomycota	Eurotiomycetes	Eurotiales	Aspergillaceae	Aspergillus	Aspergillus_penicillioides
OTU1254	0	0	0	0	2	0	0	0	0	0	0	0	2	k__Fungi(100);p__Ascomycota(100);c__Eurotiomycetes(100);o__Chaetothyriales(100);f__Cyphellophoraceae(100);g__Cyphellophora(100);	Fungi	Ascomycota	Eurotiomycetes	Chaetothyriales	Cyphellophoraceae	Cyphellophora
OTU1255	0	0	0	0	0	0	0	0	0	3	0	0	3	k__Fungi(100);unclassified;unclassified;unclassified;	Fungi
OTU1256	2	0	0	0	0	0	0	0	0	0	0	0	2	k__Fungi(100);unclassified;unclassified;unclassified;	Fungi
OTU1257	0	0	0	0	0	0	0	0	0	0	2	0	2	k__Fungi(100);unclassified;unclassified;unclassified;	Fungi
OTU1258	0	0	0	0	0	0	0	0	0	0	2	0	2	k__Fungi(100);unclassified;unclassified;unclassified;	Fungi
OTU1259	0	0	0	0	0	0	6	0	0	0	0	0	6	k__Fungi(100);p__Ascomycota(100);c__Eurotiomycetes(100);o__Eurotiales(100);f__Aspergillaceae(98);g__Phialosimplex(73);s__Phialosimplex_sclerotialis(73);	Fungi	Ascomycota	Eurotiomycetes	Eurotiales	Aspergillaceae	Phialosimplex	Phialosimplex_sclerotialis
OTU1260	0	0	0	0	0	0	3	0	0	0	0	0	3	k__Fungi(100);unclassified;unclassified;unclassified;	Fungi
OTU1261	0	0	0	0	0	0	0	0	0	3	0	0	3	k__Fungi(100);unclassified;unclassified;unclassified;	Fungi
OTU1262	5	0	0	0	0	0	0	1	0	0	0	0	6	k__Fungi(100);unclassified;unclassified;unclassified;	Fungi
OTU1263	0	0	0	0	0	2	0	0	0	0	0	0	2	k__Fungi(100);unclassified;unclassified;unclassified;	Fungi
OTU1264	0	0	1	0	4	0	0	1	0	0	0	0	6	k__Fungi(100);p__Ascomycota(100);c__Eurotiomycetes(100);o__Eurotiales(100);f__Aspergillaceae(100);g__Aspergillus(100);s__Aspergillus_awamori(66);	Fungi	Ascomycota	Eurotiomycetes	Eurotiales	Aspergillaceae	Aspergillus	Aspergillus_awamori
OTU1265	0	0	0	0	1	0	0	0	0	2	2	0	5	k__Fungi(100);unclassified;unclassified;unclassified;	Fungi
OTU1266	0	0	0	0	0	0	0	0	0	13	0	0	13	k__Fungi(100);p__Ascomycota(100);c__Dothideomycetes(99);o__Pleosporales(96);f__Massariaceae(88);g__Massaria(88);s__Massaria_parva(60);	Fungi	Ascomycota	Dothideomycetes	Pleosporales	Massariaceae	Massaria	Massaria_parva
OTU1267	0	0	0	0	0	0	0	4	0	0	0	0	4	k__Fungi(100);unclassified;unclassified;unclassified;	Fungi
OTU1268	0	0	0	0	0	0	0	2	0	0	0	0	2	k__Fungi(100);unclassified;unclassified;unclassified;	Fungi
OTU1269	0	0	0	0	0	2	0	0	0	0	0	0	2	k__Fungi(100);unclassified;unclassified;unclassified;	Fungi
OTU1270	0	0	0	0	0	3	0	0	0	0	0	0	3	k__Fungi(100);unclassified;unclassified;unclassified;	Fungi
OTU1271	0	0	0	0	0	0	0	0	0	1	9	5	15	k__Fungi(100);p__unclassified_Fungi(82);c__unclassified_Fungi(82);o__unclassified_Fungi(82);f__unclassified_Fungi(82);g__unclassified_Fungi(82);s__Fungi_sp(82);	Fungi	unclassified_Fungi	unclassified_Fungi	unclassified_Fungi	unclassified_Fungi	unclassified_Fungi	Fungi_sp
OTU1272	0	4	0	4	0	0	0	0	0	0	0	0	8	k__Fungi(100);p__unclassified_Fungi(79);c__unclassified_Fungi(79);o__unclassified_Fungi(79);f__unclassified_Fungi(79);g__unclassified_Fungi(79);s__Fungi_sp(79);	Fungi	unclassified_Fungi	unclassified_Fungi	unclassified_Fungi	unclassified_Fungi	unclassified_Fungi	Fungi_sp
OTU1273	0	0	0	0	0	0	0	0	0	0	2	3	5	k__Fungi(100);unclassified;unclassified;unclassified;	Fungi
OTU1274	0	0	0	0	0	0	0	0	2	0	0	0	2	k__Fungi(100);unclassified;unclassified;unclassified;	Fungi
OTU1275	0	0	0	0	0	0	0	0	0	0	2	0	2	k__Fungi(100);unclassified;unclassified;unclassified;	Fungi
OTU1276	0	0	0	0	0	0	0	0	0	3	0	0	3	k__Fungi(100);p__Ascomycota(99);c__Eurotiomycetes(77);unclassified;unclassified;	Fungi	Ascomycota	Eurotiomycetes
OTU1277	0	0	0	0	0	0	0	0	2	0	0	0	2	k__Fungi(100);unclassified;unclassified;unclassified;	Fungi
OTU1278	0	0	0	0	0	2	0	0	0	0	1	0	3	k__Fungi(100);p__Ascomycota(75);c__Leotiomycetes(71);o__Erysiphales(70);f__Erysiphaceae(70);g__Blumeria(70);s__Blumeria_sp(70);	Fungi	Ascomycota	Leotiomycetes	Erysiphales	Erysiphaceae	Blumeria	Blumeria_sp
OTU1279	0	0	0	0	0	0	0	4	0	0	0	0	4	k__Fungi(100);p__unclassified_Fungi(73);c__unclassified_Fungi(73);o__unclassified_Fungi(73);f__unclassified_Fungi(73);g__unclassified_Fungi(73);s__Fungi_sp(73);	Fungi	unclassified_Fungi	unclassified_Fungi	unclassified_Fungi	unclassified_Fungi	unclassified_Fungi	Fungi_sp
OTU1280	0	0	1	0	0	0	0	0	4	0	0	0	5	k__Fungi(100);unclassified;unclassified;unclassified;	Fungi
OTU1281	0	0	0	0	0	0	0	0	0	6	0	0	6	k__Fungi(100);unclassified;unclassified;unclassified;	Fungi
OTU1282	0	0	0	0	0	0	0	0	0	0	3	0	3	k__Fungi(100);unclassified;unclassified;unclassified;	Fungi
OTU1283	0	0	0	0	0	0	0	0	0	3	0	0	3	k__Fungi(100);unclassified;unclassified;unclassified;	Fungi
OTU1284	1	4	0	0	0	1	0	0	0	0	0	0	6	k__Fungi(100);p__unclassified_Fungi(76);c__unclassified_Fungi(76);o__unclassified_Fungi(76);f__unclassified_Fungi(76);g__unclassified_Fungi(76);s__Fungi_sp(76);	Fungi	unclassified_Fungi	unclassified_Fungi	unclassified_Fungi	unclassified_Fungi	unclassified_Fungi	Fungi_sp
OTU1285	0	0	0	5	0	0	0	0	0	0	0	0	5	k__Fungi(100);unclassified;unclassified;unclassified;	Fungi
OTU1286	1	0	0	5	0	0	0	0	0	1	0	0	7	k__Fungi(100);p__unclassified_Fungi(63);c__unclassified_Fungi(63);o__unclassified_Fungi(63);f__unclassified_Fungi(63);g__unclassified_Fungi(63);s__Fungi_sp(63);	Fungi	unclassified_Fungi	unclassified_Fungi	unclassified_Fungi	unclassified_Fungi	unclassified_Fungi	Fungi_sp
OTU1287	0	0	0	0	0	0	0	0	3	0	0	0	3	k__Fungi(100);p__unclassified_Fungi(85);c__unclassified_Fungi(85);o__unclassified_Fungi(85);f__unclassified_Fungi(85);g__unclassified_Fungi(85);s__Fungi_sp(85);	Fungi	unclassified_Fungi	unclassified_Fungi	unclassified_Fungi	unclassified_Fungi	unclassified_Fungi	Fungi_sp
OTU1288	6	0	0	4	1	13	18	2	0	0	12	16	72	k__Fungi(100);p__Ascomycota(87);c__Leotiomycetes(86);o__Erysiphales(86);f__Erysiphaceae(86);g__Blumeria(86);s__Blumeria_sp(86);	Fungi	Ascomycota	Leotiomycetes	Erysiphales	Erysiphaceae	Blumeria	Blumeria_sp
OTU1289	0	0	0	4	4	2	1	0	0	1	10	2	24	k__Fungi(100);p__Ascomycota(78);c__Leotiomycetes(76);o__Erysiphales(76);f__Erysiphaceae(76);g__Blumeria(76);s__Blumeria_sp(76);	Fungi	Ascomycota	Leotiomycetes	Erysiphales	Erysiphaceae	Blumeria	Blumeria_sp
OTU1290	0	0	0	4	0	0	0	0	0	0	0	0	4	k__Fungi(100);unclassified;unclassified;unclassified;	Fungi
OTU1291	0	0	0	2	0	0	0	0	0	0	0	0	2	k__Fungi(100);unclassified;unclassified;unclassified;	Fungi
OTU1292	0	0	0	0	0	0	2	0	0	0	0	0	2	k__Fungi(100);unclassified;unclassified;unclassified;	Fungi
OTU1293	0	0	0	0	0	2	0	0	0	0	0	0	2	k__Fungi(100);unclassified;unclassified;unclassified;	Fungi
OTU1294	0	0	0	0	0	3	0	0	0	0	0	0	3	k__Fungi(100);unclassified;unclassified;unclassified;	Fungi
OTU1295	0	0	0	0	3	0	0	0	0	0	0	0	3	k__Fungi(100);unclassified;unclassified;unclassified;	Fungi
OTU1296	0	0	0	0	3	0	0	0	0	0	0	0	3	k__Fungi(100);unclassified;unclassified;unclassified;	Fungi
OTU1297	0	0	0	0	0	0	0	1	0	0	0	2	3	k__Fungi(100);unclassified;unclassified;unclassified;	Fungi
OTU1298	4	0	0	0	0	0	0	0	0	0	0	0	4	k__Fungi(100);unclassified;unclassified;unclassified;	Fungi
OTU1299	0	0	0	0	0	0	0	0	0	2	0	0	2	k__Fungi(100);unclassified;unclassified;unclassified;	Fungi
OTU1300	0	0	0	0	0	0	0	0	0	1	1	0	2	k__Fungi(100);unclassified;unclassified;unclassified;	Fungi
OTU1301	0	0	0	0	2	0	0	0	0	0	0	0	2	k__Fungi(100);unclassified;unclassified;unclassified;	Fungi
OTU1302	0	0	0	0	0	3	0	0	0	0	0	0	3	k__Fungi(100);p__unclassified_Fungi(76);c__unclassified_Fungi(76);o__unclassified_Fungi(76);f__unclassified_Fungi(76);g__unclassified_Fungi(76);s__Fungi_sp(76);	Fungi	unclassified_Fungi	unclassified_Fungi	unclassified_Fungi	unclassified_Fungi	unclassified_Fungi	Fungi_sp
OTU1303	0	3	0	0	0	0	0	0	0	0	0	0	3	k__Fungi(100);unclassified;unclassified;unclassified;	Fungi
OTU1304	0	0	0	0	0	6	0	0	0	0	0	0	6	k__Fungi(100);p__unclassified_Fungi(65);c__unclassified_Fungi(65);o__unclassified_Fungi(65);f__unclassified_Fungi(65);g__unclassified_Fungi(65);s__Fungi_sp(65);	Fungi	unclassified_Fungi	unclassified_Fungi	unclassified_Fungi	unclassified_Fungi	unclassified_Fungi	Fungi_sp
OTU1305	0	0	0	0	0	2	0	0	0	0	0	0	2	k__Fungi(100);unclassified;unclassified;unclassified;	Fungi
OTU1306	2	0	0	0	0	0	0	0	0	0	0	0	2	k__Fungi(100);unclassified;unclassified;unclassified;	Fungi
OTU1307	0	0	0	0	0	0	0	0	0	0	2	0	2	k__Fungi(100);unclassified;unclassified;unclassified;	Fungi
OTU1308	0	0	0	0	0	0	0	0	6	0	0	0	6	k__Fungi(100);unclassified;unclassified;unclassified;	Fungi
OTU1309	0	0	2	0	0	0	0	0	0	0	0	0	2	k__Fungi(100);unclassified;unclassified;unclassified;	Fungi
OTU1310	0	0	0	0	0	0	2	0	0	0	0	0	2	k__Fungi(100);unclassified;unclassified;unclassified;	Fungi
OTU1311	0	0	2	0	1	0	0	0	0	0	0	0	3	k__Fungi(100);unclassified;unclassified;unclassified;	Fungi
OTU1312	0	0	0	0	0	0	0	0	3	0	0	0	3	k__Fungi(100);unclassified;unclassified;unclassified;	Fungi
OTU1313	0	0	0	2	0	0	0	0	0	0	0	0	2	k__Fungi(100);unclassified;unclassified;unclassified;	Fungi
OTU1314	0	0	0	0	0	0	0	0	0	2	0	0	2	k__Fungi(100);p__unclassified_Fungi(70);c__unclassified_Fungi(70);o__unclassified_Fungi(70);f__unclassified_Fungi(70);g__unclassified_Fungi(70);s__Fungi_sp(70);	Fungi	unclassified_Fungi	unclassified_Fungi	unclassified_Fungi	unclassified_Fungi	unclassified_Fungi	Fungi_sp
OTU1315	2	0	0	2	0	0	0	0	0	0	0	0	4	k__Fungi(100);unclassified;unclassified;unclassified;	Fungi
OTU1316	0	0	0	0	0	0	0	2	0	0	0	0	2	k__Fungi(100);p__unclassified_Fungi(70);c__unclassified_Fungi(70);o__unclassified_Fungi(70);f__unclassified_Fungi(70);g__unclassified_Fungi(70);s__Fungi_sp(70);	Fungi	unclassified_Fungi	unclassified_Fungi	unclassified_Fungi	unclassified_Fungi	unclassified_Fungi	Fungi_sp
OTU1317	0	0	0	0	0	0	0	0	4	0	0	0	4	k__Fungi(100);unclassified;unclassified;unclassified;	Fungi
OTU1318	0	0	0	0	0	0	0	0	2	0	0	0	2	k__Fungi(100);unclassified;unclassified;unclassified;	Fungi
OTU1319	0	0	0	0	0	0	0	0	0	0	0	3	3	k__Fungi(100);unclassified;unclassified;unclassified;	Fungi
OTU1320	0	0	0	0	0	0	0	0	0	0	0	3	3	k__Fungi(100);unclassified;unclassified;unclassified;	Fungi
OTU1321	0	0	0	0	0	5	0	0	0	0	0	0	5	k__Fungi(100);unclassified;unclassified;unclassified;	Fungi
OTU1322	0	0	0	0	0	2	0	0	0	0	0	0	2	k__Fungi(100);unclassified;unclassified;unclassified;	Fungi
OTU1323	0	0	0	0	0	0	0	6	0	0	2	0	8	k__Fungi(100);p__unclassified_Fungi(65);c__unclassified_Fungi(65);o__unclassified_Fungi(65);f__unclassified_Fungi(65);g__unclassified_Fungi(65);s__Fungi_sp(65);	Fungi	unclassified_Fungi	unclassified_Fungi	unclassified_Fungi	unclassified_Fungi	unclassified_Fungi	Fungi_sp
OTU1324	0	0	2	0	2	0	0	0	0	0	0	0	4	k__Fungi(100);p__Ascomycota(100);c__Sordariomycetes(100);o__Hypocreales(100);f__Hypocreales_fam_Incertae_sedis(100);g__Acremonium(100);s__Acremonium_charticola(85);	Fungi	Ascomycota	Sordariomycetes	Hypocreales	Hypocreales_fam_Incertae_sedis	Acremonium	Acremonium_charticola
OTU1325	0	0	0	0	3	0	0	0	0	0	0	0	3	k__Fungi(100);unclassified;unclassified;unclassified;	Fungi
OTU1326	0	0	0	0	0	0	0	2	0	0	0	0	2	k__Fungi(100);unclassified;unclassified;unclassified;	Fungi
OTU1327	0	0	0	0	0	0	0	0	0	0	0	2	2	k__Fungi(100);unclassified;unclassified;unclassified;	Fungi
OTU1328	0	0	0	0	0	2	0	0	0	0	0	0	2	k__Fungi(100);unclassified;unclassified;unclassified;	Fungi
OTU1329	0	0	0	0	0	0	0	0	0	0	0	2	2	k__Fungi(100);unclassified;unclassified;unclassified;	Fungi
OTU1330	0	0	0	0	0	0	0	0	0	2	0	0	2	k__Fungi(100);unclassified;unclassified;unclassified;	Fungi
OTU1331	0	0	0	4	0	0	0	0	0	0	0	0	4	k__Fungi(100);p__unclassified_Fungi(83);c__unclassified_Fungi(83);o__unclassified_Fungi(83);f__unclassified_Fungi(83);g__unclassified_Fungi(83);s__Fungi_sp(83);	Fungi	unclassified_Fungi	unclassified_Fungi	unclassified_Fungi	unclassified_Fungi	unclassified_Fungi	Fungi_sp
OTU1332	0	0	0	0	0	0	0	0	0	3	0	0	3	k__Fungi(100);unclassified;unclassified;unclassified;	Fungi
OTU1333	0	0	0	0	2	1	0	0	0	0	0	0	3	k__Fungi(100);unclassified;unclassified;unclassified;	Fungi
OTU1334	0	0	0	0	2	0	0	0	0	0	0	0	2	k__Fungi(100);unclassified;unclassified;unclassified;	Fungi
OTU1335	0	0	0	2	0	0	0	0	0	0	0	0	2	k__Fungi(100);unclassified;unclassified;unclassified;	Fungi
OTU1336	0	0	0	0	0	2	0	0	0	5	0	1	8	k__Fungi(100);p__unclassified_Fungi(75);c__unclassified_Fungi(75);o__unclassified_Fungi(75);f__unclassified_Fungi(75);g__unclassified_Fungi(75);s__Fungi_sp(75);	Fungi	unclassified_Fungi	unclassified_Fungi	unclassified_Fungi	unclassified_Fungi	unclassified_Fungi	Fungi_sp
OTU1337	0	0	0	0	2	0	0	0	0	0	0	0	2	k__Fungi(100);unclassified;unclassified;unclassified;	Fungi
OTU1338	0	0	0	0	0	2	0	0	0	0	0	0	2	k__Fungi(100);unclassified;unclassified;unclassified;	Fungi
OTU1339	0	0	0	0	0	0	1	1	0	0	0	0	2	k__Fungi(100);unclassified;unclassified;unclassified;	Fungi
OTU1340	0	0	0	0	0	1	0	0	2	0	0	1	4	k__Fungi(100);p__Ascomycota(78);c__Leotiomycetes(77);o__Erysiphales(77);f__Erysiphaceae(77);g__Blumeria(76);s__Blumeria_sp(76);	Fungi	Ascomycota	Leotiomycetes	Erysiphales	Erysiphaceae	Blumeria	Blumeria_sp
OTU1341	0	0	0	0	0	2	0	0	0	0	0	0	2	k__Fungi(100);unclassified;unclassified;unclassified;	Fungi
OTU1342	0	0	0	0	0	0	0	0	2	0	0	0	2	k__Fungi(100);unclassified;unclassified;unclassified;	Fungi
OTU1343	3	0	0	0	0	0	0	0	0	0	0	0	3	k__Fungi(100);unclassified;unclassified;unclassified;	Fungi
OTU1344	0	0	0	0	0	3	0	0	0	0	0	0	3	k__Fungi(100);unclassified;unclassified;unclassified;	Fungi
OTU1345	0	0	0	4	0	0	0	0	0	0	0	0	4	k__Fungi(100);p__Ascomycota(100);c__Sordariomycetes(100);o__Glomerellales(100);f__Plectosphaerellaceae(100);g__Plectosphaerella(100);	Fungi	Ascomycota	Sordariomycetes	Glomerellales	Plectosphaerellaceae	Plectosphaerella
OTU1346	0	0	0	0	2	0	0	0	0	0	2	0	4	k__Fungi(100);unclassified;unclassified;unclassified;	Fungi
OTU1347	0	0	0	0	0	0	0	0	0	2	0	0	2	k__Fungi(100);unclassified;unclassified;unclassified;	Fungi
OTU1348	0	0	1	0	0	0	0	0	0	1	1	0	3	k__Fungi(100);p__Ascomycota(100);c__Sordariomycetes(100);o__Magnaporthales(100);f__Magnaporthaceae(100);g__Gaeumannomyces(100);s__Gaeumannomyces_glycinicola(71);	Fungi	Ascomycota	Sordariomycetes	Magnaporthales	Magnaporthaceae	Gaeumannomyces	Gaeumannomyces_glycinicola
OTU1349	0	0	0	0	0	0	0	0	0	0	0	2	2	k__Fungi(100);unclassified;unclassified;unclassified;	Fungi
OTU1350	0	0	0	0	0	0	0	0	0	0	0	2	2	k__Fungi(100);unclassified;unclassified;unclassified;	Fungi
OTU1351	2	0	0	0	0	0	0	0	0	0	0	0	2	k__Fungi(100);unclassified;unclassified;unclassified;	Fungi
OTU1352	0	0	0	0	0	2	0	0	0	0	0	0	2	k__Fungi(100);unclassified;unclassified;unclassified;	Fungi
OTU1353	0	0	0	0	0	0	0	0	0	0	2	0	2	k__Fungi(100);unclassified;unclassified;unclassified;	Fungi
OTU1354	0	0	0	0	0	0	0	2	0	0	0	0	2	k__Fungi(100);unclassified;unclassified;unclassified;	Fungi
OTU1355	0	0	0	0	0	0	0	0	0	0	2	0	2	k__Fungi(100);unclassified;unclassified;unclassified;	Fungi
OTU1356	0	0	0	0	0	0	0	0	0	3	0	10	13	k__Fungi(100);p__unclassified_Fungi(80);c__unclassified_Fungi(80);o__unclassified_Fungi(80);f__unclassified_Fungi(80);g__unclassified_Fungi(80);s__Fungi_sp(80);	Fungi	unclassified_Fungi	unclassified_Fungi	unclassified_Fungi	unclassified_Fungi	unclassified_Fungi	Fungi_sp
OTU1357	0	4	0	0	0	0	0	0	0	0	0	0	4	k__Fungi(100);p__unclassified_Fungi(65);c__unclassified_Fungi(65);o__unclassified_Fungi(65);f__unclassified_Fungi(65);g__unclassified_Fungi(65);s__Fungi_sp(65);	Fungi	unclassified_Fungi	unclassified_Fungi	unclassified_Fungi	unclassified_Fungi	unclassified_Fungi	Fungi_sp
OTU1358	7	0	8	8	10	3	9	11	7	0	4	1	68	k__Fungi(100);p__Ascomycota(67);c__Leotiomycetes(62);o__Erysiphales(62);f__Erysiphaceae(62);g__Blumeria(62);s__Blumeria_sp(62);	Fungi	Ascomycota	Leotiomycetes	Erysiphales	Erysiphaceae	Blumeria	Blumeria_sp
OTU1359	0	0	0	0	0	2	0	0	0	0	0	0	2	k__Fungi(100);p__Ascomycota(100);c__Dothideomycetes(100);o__Pleosporales(100);f__Phaeosphaeriaceae(100);g__Paraphoma(100);s__Paraphoma_pye(72);	Fungi	Ascomycota	Dothideomycetes	Pleosporales	Phaeosphaeriaceae	Paraphoma	Paraphoma_pye
OTU1360	0	2	0	0	0	0	0	0	0	0	0	0	2	k__Fungi(100);unclassified;unclassified;unclassified;	Fungi
OTU1361	0	2	0	0	0	0	0	0	0	0	0	0	2	k__Fungi(100);unclassified;unclassified;unclassified;	Fungi
OTU1362	0	0	0	3	0	0	0	0	0	0	0	0	3	k__Fungi(100);p__Ascomycota(100);c__Dothideomycetes(100);o__Pleosporales(100);f__Didymellaceae(100);g__Neoascochyta(100);s__Neoascochyta_europaea(100);	Fungi	Ascomycota	Dothideomycetes	Pleosporales	Didymellaceae	Neoascochyta	Neoascochyta_europaea
OTU1363	8	0	0	0	0	0	0	0	0	0	0	0	8	k__Fungi(100);p__unclassified_Fungi(88);c__unclassified_Fungi(88);o__unclassified_Fungi(88);f__unclassified_Fungi(88);g__unclassified_Fungi(88);s__Fungi_sp(88);	Fungi	unclassified_Fungi	unclassified_Fungi	unclassified_Fungi	unclassified_Fungi	unclassified_Fungi	Fungi_sp
OTU1364	0	0	2	0	3	0	0	0	0	0	3	0	8	k__Fungi(100);p__Basidiomycota(100);c__Tremellomycetes(100);o__Tremellales(100);f__Trimorphomycetaceae(99);g__Saitozyma(99);s__Saitozyma_flava(92);	Fungi	Basidiomycota	Tremellomycetes	Tremellales	Trimorphomycetaceae	Saitozyma	Saitozyma_flava
OTU1365	0	0	0	0	0	0	0	0	0	0	0	6	6	k__Fungi(100);p__Basidiomycota(93);c__Exobasidiomycetes(67);o__Exobasidiales(67);f__Graphiolaceae(66);g__Graphiola(66);s__Graphiola_phoenicis(66);	Fungi	Basidiomycota	Exobasidiomycetes	Exobasidiales	Graphiolaceae	Graphiola	Graphiola_phoenicis
OTU1366	0	0	0	0	0	0	0	0	0	0	2	0	2	k__Fungi(100);unclassified;unclassified;unclassified;	Fungi
OTU1367	0	0	0	0	0	5	0	0	0	0	0	2	7	k__Fungi(100);p__Ascomycota(100);c__Sordariomycetes(100);o__Microascales(100);f__Microascaceae(100);g__Cephalotrichum(100);s__Cephalotrichum_dendrocephalum(80);	Fungi	Ascomycota	Sordariomycetes	Microascales	Microascaceae	Cephalotrichum	Cephalotrichum_dendrocephalum
OTU1368	0	2	0	0	0	0	0	0	0	0	0	0	2	k__Fungi(100);unclassified;unclassified;unclassified;	Fungi
OTU1369	0	0	0	0	0	0	0	0	0	0	2	0	2	k__Fungi(100);unclassified;unclassified;unclassified;	Fungi
OTU1370	0	0	0	0	0	0	0	2	0	0	0	0	2	k__Fungi(100);unclassified;unclassified;unclassified;	Fungi
OTU1372	0	0	1	0	0	1	0	1	0	0	0	0	3	k__Fungi(100);p__Ascomycota(70);unclassified;unclassified;	Fungi	Ascomycota
OTU1373	0	0	0	0	0	0	0	0	0	0	0	2	2	k__Fungi(100);unclassified;unclassified;unclassified;	Fungi
OTU1374	0	0	0	0	0	0	0	0	0	3	0	0	3	k__Fungi(100);unclassified;unclassified;unclassified;	Fungi
OTU1375	2	0	0	0	0	0	0	0	0	0	0	0	2	k__Fungi(100);unclassified;unclassified;unclassified;	Fungi
OTU1376	0	0	0	0	0	0	0	0	2	0	0	0	2	k__Fungi(100);p__unclassified_Fungi(79);c__unclassified_Fungi(79);o__unclassified_Fungi(79);f__unclassified_Fungi(79);g__unclassified_Fungi(79);s__Fungi_sp(79);	Fungi	unclassified_Fungi	unclassified_Fungi	unclassified_Fungi	unclassified_Fungi	unclassified_Fungi	Fungi_sp
OTU1377	1	0	0	0	0	0	0	0	0	4	0	1	6	k__Fungi(100);p__unclassified_Fungi(72);c__unclassified_Fungi(72);o__unclassified_Fungi(72);f__unclassified_Fungi(72);g__unclassified_Fungi(72);s__Fungi_sp(72);	Fungi	unclassified_Fungi	unclassified_Fungi	unclassified_Fungi	unclassified_Fungi	unclassified_Fungi	Fungi_sp
OTU1378	0	0	0	0	0	0	0	0	0	0	2	1	3	k__Fungi(100);unclassified;unclassified;unclassified;	Fungi
OTU1379	0	0	0	0	0	0	0	0	0	3	0	0	3	k__Fungi(100);p__Ascomycota(100);c__Eurotiomycetes(100);o__Eurotiales(100);f__Aspergillaceae(100);g__Penicillium(100);s__Penicillium_bialowiezense(98);	Fungi	Ascomycota	Eurotiomycetes	Eurotiales	Aspergillaceae	Penicillium	Penicillium_bialowiezense
OTU1380	0	0	0	0	0	0	0	0	2	0	0	0	2	k__Fungi(100);unclassified;unclassified;unclassified;	Fungi
OTU1381	0	0	0	0	0	0	0	0	0	1	3	0	4	k__Fungi(100);unclassified;unclassified;unclassified;	Fungi
OTU1382	0	0	0	0	0	0	0	0	0	0	0	2	2	k__Fungi(100);unclassified;unclassified;unclassified;	Fungi
OTU1383	3	8	1	1	2	1	0	0	0	0	3	6	25	k__Fungi(100);p__Ascomycota(78);c__Leotiomycetes(75);o__Erysiphales(75);f__Erysiphaceae(75);g__Blumeria(75);s__Blumeria_sp(75);	Fungi	Ascomycota	Leotiomycetes	Erysiphales	Erysiphaceae	Blumeria	Blumeria_sp
OTU1384	0	0	0	0	0	0	0	0	0	0	0	5	5	k__Fungi(100);p__unclassified_Fungi(65);c__unclassified_Fungi(65);o__unclassified_Fungi(65);f__unclassified_Fungi(65);g__unclassified_Fungi(65);s__Fungi_sp(65);	Fungi	unclassified_Fungi	unclassified_Fungi	unclassified_Fungi	unclassified_Fungi	unclassified_Fungi	Fungi_sp
OTU1385	0	0	0	0	0	7	0	0	0	0	0	0	7	k__Fungi(100);unclassified;unclassified;unclassified;	Fungi
OTU1386	0	0	0	0	0	0	0	0	2	0	0	0	2	k__Fungi(100);unclassified;unclassified;unclassified;	Fungi
OTU1387	0	0	0	0	0	4	5	0	0	0	0	0	9	k__Fungi(100);unclassified;unclassified;unclassified;	Fungi
OTU1388	0	0	0	0	0	2	0	0	0	0	0	0	2	k__Fungi(100);unclassified;unclassified;unclassified;	Fungi
OTU1389	2	1	0	0	0	0	0	0	0	0	0	0	3	k__Fungi(100);unclassified;unclassified;unclassified;	Fungi
