# Supplementary material for: Long-term prednisone treatment causes fungal microbiota dysbiosis and alters the ecological interaction between gut mycobiome and bacteriome in rats
Source: Front Microbiol. 2023 Jun 5;14:1112767. doi: 10.3389/fmicb.2023.1112767 (PMC10277626; doi:10.3389/fmicb.2023.1112767)
Supplement: Supplementary file 2 [file Table_2.XLS]

Taxonomy	Group	LDA	Pvalue
k__Bacteria.p__Firmicutes.c__Clostridia.o__Clostridiales.f__Ruminococcaceae.g__Anaerotruncus.s__uncultured_bacterium	CON	2.47548564753	0.00382264705459
k__Bacteria.p__Firmicutes.c__Clostridia.o__Clostridiales.f__Ruminococcaceae.g__Anaerobacterium.s__uncultured_bacterium	PRED	3.49758733689	0.00388490662212
k__Bacteria.p__Firmicutes.c__Clostridia.o__Clostridiales.f__Ruminococcaceae.g__Anaerobacterium	PRED	3.77440931251	0.0039477518569
k__Bacteria.p__Bacteroidetes.c__Bacteroidia.o__Bacteroidales.f__Rikenellaceae.g__Alistipes	CON	3.34549037061	0.0039477518569
k__Bacteria.p__Firmicutes.c__Bacilli.o__Bacillales.f__Staphylococcaceae	PRED	2.33298474607	0.00524877550445
k__Bacteria.p__Proteobacteria.c__Deltaproteobacteria.o__Desulfovibrionales.f__Desulfovibrionaceae.g__Desulfovibrio.s__Desulfovibrio_sp__ABHU1SB	CON	2.84748568555	0.00648530797067
k__Bacteria.p__Firmicutes.c__Bacilli.o__Bacillales.f__Staphylococcaceae.g__Jeotgalicoccus	PRED	2.44437660489	0.00743233476813
k__Bacteria.p__Tenericutes.c__Mollicutes.o__Mycoplasmatales.f__Mycoplasmataceae.g__Mycoplasma	PRED	2.55826346206	0.0104056198689
k__Bacteria.p__Bacteroidetes.c__Bacteroidia.o__Bacteroidales.f__Rikenellaceae	CON	3.3273218589	0.0104056198689
k__Bacteria.p__Tenericutes.c__Mollicutes.o__Mycoplasmatales	PRED	2.55826346206	0.0104056198689
k__Bacteria.p__Tenericutes.c__Mollicutes.o__Mycoplasmatales.f__Mycoplasmataceae.g__Mycoplasma.s__Mycoplasma_sualvi	PRED	2.55826346206	0.0104056198689
k__Bacteria.p__Tenericutes.c__Mollicutes.o__Mycoplasmatales.f__Mycoplasmataceae	PRED	2.55826346206	0.0104056198689
k__Bacteria.p__Firmicutes.c__Bacilli.o__Lactobacillales.f__Aerococcaceae	PRED	2.83952704168	0.0130130617034
k__Bacteria.p__Firmicutes.c__Bacilli.o__Bacillales.f__Staphylococcaceae.g__Staphylococcus	PRED	2.8770792767	0.0143962676902
k__Bacteria.p__Deferribacteres.c__Deferribacteres.o__Deferribacterales.f__Deferribacteraceae.g__Mucispirillum	CON	2.29554455806	0.014840948187
k__Bacteria.p__Deferribacteres.c__Deferribacteres.o__Deferribacterales.f__Deferribacteraceae	CON	2.29455402629	0.014840948187
k__Bacteria.p__Deferribacteres	CON	2.29418703754	0.014840948187
k__Bacteria.p__Deferribacteres.c__Deferribacteres.o__Deferribacterales	CON	2.29313050786	0.014840948187
k__Bacteria.p__Deferribacteres.c__Deferribacteres	CON	2.2954293842	0.014840948187
k__Bacteria.p__Firmicutes.c__Clostridia.o__Clostridiales.f__Ruminococcaceae.g__Ruminococcus.s__uncultured_rumen_bacterium	PRED	3.08449233114	0.0155676375716
k__Bacteria.p__Firmicutes.c__Clostridia.o__Clostridiales.f__Lachnospiraceae.g__Clostridium_XlVb.s__uncultured_bacterium	CON	2.7398067015	0.0163091718778
k__Bacteria.p__Firmicutes.c__Clostridia.o__Clostridiales.f__Ruminococcaceae.g__Clostridium_IV.s__uncultured_Firmicutes_bacterium	PRED	3.86844951428	0.0163091718778
k__Bacteria.p__Firmicutes.c__Bacilli.o__Bacillales.f__Staphylococcaceae.g__Jeotgalicoccus.s__Jeotgalicoccus_halotolerans	PRED	2.75587578366	0.0197605338698
k__Bacteria.p__Bacteroidetes.c__Bacteroidia.o__Bacteroidales.f__Bacteroidaceae.g__Bacteroides.s__Bacteroides_nordii	CON	2.76595315714	0.0218997609849
k__Bacteria.p__Bacteroidetes.c__Bacteroidia.o__Bacteroidales.f__Rikenellaceae.g__Alistipes.s__Alistipes_indistinctus	CON	2.4028362611	0.0218997609849
k__Bacteria.p__Firmicutes.c__Bacilli.o__Bacillales.f__Staphylococcaceae.g__Jeotgalicoccus.s__uncultured_compost_bacterium	PRED	2.52796257553	0.0222296181539
k__Bacteria.p__Proteobacteria.c__Gammaproteobacteria	CON	2.52308558853	0.0247217123384
k__Bacteria.p__Spirochaetes.c__Spirochaetia	CON	4.26609041578	0.0249746792931
k__Bacteria.p__Bacteroidetes.c__Bacteroidia.o__Bacteroidales.f__Bacteroidaceae.g__Bacteroides.s__Bacteroides_eggerthii	CON	2.42050965912	0.0249746792931
k__Bacteria.p__Bacteroidetes.c__Bacteroidia.o__Bacteroidales.f__Prevotellaceae.g__Paraprevotella.s__uncultured_Bacteroidetes_bacterium	CON	3.64164062189	0.0249746792931
k__Bacteria.p__Firmicutes.c__Clostridia.o__Clostridiales.f__Lachnospiraceae.g__Lachnospiracea_incertae_sedis.s__butyrate_producing_bacterium_L2_12	PRED	2.36699962691	0.0249746792931
k__Bacteria.p__Spirochaetes.c__Spirochaetia.o__Spirochaetales.f__Spirochaetaceae	CON	4.26609041578	0.0249746792931
k__Bacteria.p__Spirochaetes.c__Spirochaetia.o__Spirochaetales	CON	4.26609041578	0.0249746792931
k__Bacteria.p__Spirochaetes	CON	4.26609041578	0.0249746792931
k__Bacteria.p__Firmicutes.c__Clostridia.o__Clostridiales.f__Ruminococcaceae.g__Clostridium_IV	PRED	3.76137533251	0.0249746792931
k__Bacteria.p__Deferribacteres.c__Deferribacteres.o__Deferribacterales.f__Deferribacteraceae.g__Mucispirillum.s__Flexistipes_group_bacterium_UNSWRSp12	CON	2.04671711608	0.0308885175049
k__Bacteria.p__Firmicutes.c__Erysipelotrichia.o__Erysipelotrichales.f__Erysipelotrichaceae.g__Turicibacter	PRED	3.11666675614	0.0373729883407
k__Bacteria.p__Bacteroidetes.c__Bacteroidia.o__Bacteroidales.f__Rikenellaceae.g__Alistipes.s__uncultured_bacterium	CON	3.16345273024	0.0373729883407
k__Bacteria.p__Proteobacteria.c__Deltaproteobacteria.o__Desulfovibrionales.f__Desulfovibrionaceae.g__Bilophila.s__uncultured_Desulfovibrionaceae_bacterium	CON	2.70670900137	0.0373729883407
k__Bacteria.p__Firmicutes.c__Erysipelotrichia.o__Erysipelotrichales.f__Erysipelotrichaceae.g__Turicibacter.s__uncultured_bacterium	PRED	3.11666675614	0.0373729883407
k__Bacteria.p__Bacteroidetes.c__Bacteroidia.o__Bacteroidales.f__Porphyromonadaceae.g__Butyricimonas	CON	2.55438785216	0.0373729883407
k__Bacteria.p__Firmicutes.c__Clostridia.o__Clostridiales.f__Lachnospiraceae	CON	4.672213536	0.0373729883407
k__Bacteria.p__Firmicutes.c__Clostridia.o__Clostridiales.f__Ruminococcaceae.g__Gemmiger	CON	3.04082259654	0.0418520727605
k__Bacteria.p__Firmicutes.c__Clostridia.o__Clostridiales.f__Ruminococcaceae.g__Gemmiger.s__uncultured_organism	CON	3.12734977569	0.0418520727605
k__Bacteria.p__Firmicutes.c__Clostridia.o__Clostridiales.f__Catabacteriaceae.g__Catabacter.s__uncultured_rumen_bacterium	PRED	2.37560700523	0.0449512427024
