# Supplementary material for: Long-term prednisone treatment causes fungal microbiota dysbiosis and alters the ecological interaction between gut mycobiome and bacteriome in rats
Source: Front Microbiol. 2023 Jun 5;14:1112767. doi: 10.3389/fmicb.2023.1112767 (PMC10277626; doi:10.3389/fmicb.2023.1112767)
Supplement: Supplementary file 3 [file Table_3.xlsx]

## Sheet: Sheet1
Class	HMDB	KEGG	Metabolite	Uni_P	IS_Uni_P_Sig	Uni_FDR	IS_Uni_FDR_Sig	FC	log2FC	IS_log2FC_Sig	IS_Uni_Test_Pooled_Sig	OPLSDA_VIP	IS_OPLSDA_Sig	IS_All_Test_Pooled_Sig	con_1	con_2	con_3	con_4	con_5	con_6	Pred_1	Pred_2	Pred_3	Pred_4	Pred_5	Pred_6
Benzoic Acids	HMDB0001891	NA	m-Aminobenzoic acid	0.0488955	1	0.400903	1	2.59843	1.37764	1	1	1.57193	0	1	0.00023	0.00022	0.0005	2.2e-05	2.2e-05	2.2e-05	0.00028	0.00041	0.00023	0.00053	0.00034	0.00085
Amino Acids	HMDB0000159	C00079	Phenylalanine	0.0204004	1	0.373946	1	1.47503	0.560742	1	1	1.718	0	1	0.8275	0.56704	0.66863	0.62799	0.56887	0.93773	0.68785	1.41998	1.12047	0.9875	1.13116	0.84485
Fatty Acids	HMDB0000407	NA	2-Hydroxy-3-methylbutyric acid	0.00865801	1	0.307359	1	26.8632	4.74756	1	1	1.59684	0	1	0.00073	0.03062	0.02776	6.2e-05	0.00062	0.0049	0.03583	0.21615	0.04155	0.19543	0.10969	0.00519
Benzenoids	HMDB0000669	C05852	ortho-Hydroxyphenylacetic acid	0.0421347	1	0.373946	1	0.775141	-0.36747	1	1	1.75027	0	1	0.00238	0.00234	0.00248	0.00274	0.00344	0.00263	0.00163	0.00157	0.00171	0.00235	0.0026	0.00255
SCFAs	HMDB0002176	C18319	Ethylmethylacetic acid	0.0411255	1	0.373946	1	0.363568	-1.4597	1	1	1.595	0	1	1.53274	1.39092	0.79151	2.72132	2.25354	2.79406	2.4685	0.57503	0.87315	0.62401	0.75256	0.61176
Benzenoids	HMDB0000209	C07086	Phenylacetic acid	0.0411255	1	0.373946	1	0.66237	-0.59429	1	1	1.45803	0	1	1.07095	1.05414	0.87191	2.26396	1.14106	2.20761	1.84992	0.42202	0.7089	0.75627	0.87764	0.55969
Phenylpropanoic Acids	HMDB0011743	NA	2-Phenylpropionate	0.00204853	1	0.148923	1	0.445669	-1.16596	1	1	2.1627	0	1	0.72748	1.1243	1.1271	1.47594	1.60307	0.90387	0.6608	0.19312	0.57107	0.69066	0.4009	0.58609
Phenylpropanoic Acids	HMDB0000764	C05629	Hydrocinnamic acid	0.00209751	1	0.148923	1	0.437201	-1.19363	1	1	2.1465	0	1	0.72585	1.17195	1.14275	1.55402	1.62453	0.91131	0.66303	0.19733	0.57617	0.69754	0.40468	0.57867
Organic Acids	HMDB0000008	C05984	2-Hydroxybutyric acid	0.0411255	1	0.373946	1	6.32859	2.66189	1	1	1.34079	0	1	0.00096	0.00583	0.02051	0.0019	0.00837	0.00683	0.01002	0.07145	0.02831	0.12282	0.05181	0.00308
SCFAs	HMDB0000237	C00163	Propionic acid	0.0184908	1	0.373946	1	0.631316	-0.663566	1	1	2.01064	0	1	14.2823	22.0357	21.2886	22.273	27.9748	26.4302	13.7581	8.52393	13.3336	24.2324	13.9411	10.9868
Phenols	HMDB0000118	C05582	Homovanillic acid	0.0303479	1	0.373946	1	2.03351	1.02397	1	1	1.69745	0	1	0.00608	0.00705	0.00826	0.0046	0.00705	0.00602	0.00634	0.02326	0.01002	0.01668	0.01671	0.00825
Amino Acids	HMDB0000929	C00078	Tryptophan	0.0118531	1	0.336629	1	2.05781	1.04111	1	1	2.12995	0	1	0.0622	0.06788	0.02697	0.01089	0.01849	0.01372	0.0855	0.08176	0.06327	0.05758	0.06859	0.05517
SCFAs	HMDB0000039	C00246	Butyric acid	0.0411255	1	0.373946	1	0.567755	-0.81666	1	1	1.66202	0	1	4.24481	7.23582	6.76057	11.4616	18.5364	10.9477	4.68105	3.97442	5.64275	6.296	4.59511	6.55236
SCFAs	HMDB0001873	C02632	Isobutyric acid	0.0238585	1	0.373946	1	0.396691	-1.33391	1	1	1.89738	0	1	4.11258	4.90285	3.33528	10.9437	10.3613	11.8521	6.12376	1.5043	3.20072	3.19731	2.31513	1.71131
SCFAs	HMDB0000718	C08262	Isovaleric acid	0.0411255	1	0.373946	1	0.563507	-0.827494	1	1	1.51924	0	1	1.83127	1.80366	1.26021	2.49789	1.74981	2.81086	2.74309	0.49063	1.17164	1.09301	0.85863	0.9553
SCFAs	HMDB0000892	C00803	Valeric acid	0.00329468	1	0.155948	1	0.50062	-0.998212	1	1	2.22752	0	1	18.0774	24.4023	22.4584	30.4496	38.7147	34.1187	19.5735	7.01341	12.3669	17.6004	12.4039	15.2568
Phenylpropanoic Acids	HMDB0000779	NA	Phenyllactic acid	0.0411255	1	0.373946	1	6.61605	2.72597	1	1	1.33065	0	1	0.00162	0.01087	0.02599	0.00151	0.00394	0.00528	0.00467	0.07086	0.02648	0.0992	0.03452	0.00716
